# Supplementary material for: Global analysis of the haematopoietic and endothelial transcriptome during zebrafish development
Source: Mech Dev. 2013 Feb;130(2-3):122–31. doi: 10.1016/j.mod.2012.10.002 (PMC3580284; doi:10.1016/j.mod.2012.10.002)
Supplement: Supplementary Table 1 — Summary of massively parallel sequencing and expression data for genes enriched at least three-fold in GFP positive cells. [file mmc1.xlsx]

## Sheet: Sheet1
Ensembl ID	NCBI RefSeq ID	Unigene ID	Gene Symbol	Locus	FKPM GFP+ replicate 1	FKPM GFP- replicate 1	Fold change replicate 1	FKPM GFP+ replicate 2	FKPM GFP- replicate 2	Fold change replicate 2	Av Fold change	Fli1 tissues	Validation source	Other information
ENSDARG00000044550	NM_001012371	88329	hif1al2	21:29582012-29717598	93.7148	0.39414	237.77	107.162	1.47864	72.4734	155.122	ec wbc	Pubmed	HIF alpha subunit like 2
ENSDARG00000075641			STEAP3	9:1803979-1810789	118.198	0.699214	169.044	161.749	1.73192	93.3929	131.218	rbc	Pubmed	si:ch73-250a16.3, STEAP3 = endosomal ferroreductase = critical for Fe release from transferrin
ENSDARG00000053066		53690	LOC558552	6:53411800-53418298	130.982	0.720626	181.761	197.505	3.05945	64.5557	123.159	wbc	Pubmed	beta tubulin 1, class VI-like, in humans it is haematopoietic specific ( Cytoskeleton (Hoboken). 2010 Apr;67(4):214-23.)
ENSDARG00000077069	NM_001171612	24158	srgn	13:23748247-23751896	285.304	1.31344	217.219	199.722	6.97279	28.6431	122.931	wbc	ZFIN	Serglycin - proteoglycan in storage granules eg mast cells
ENSDARG00000013477	NM_131234	355	gata1a	11:25177771-25184713	157.944	1.48384	106.443	232.167	1.84613	125.759	116.101	rbc	ZFIN	erythrocyte marker
ENSDARG00000045144	NM_001082834	87319	zgc:163057	12:19451011-19452198	230.642	1.40533	164.119	294.567	4.48535	65.6731	114.896	rbc	ZFIN	globin family
ENSDARG00000019521	NM_212779	75725	mpx	10:7974965-7982024	313.986	1.78419	175.982	221.494	7.39333	29.9586	102.971	wbc	ZFIN	myeloid specific peroxidase
ENSDARG00000057789	NM_139180	12602	lyz	24:23512904-23515840	1708.89	10.5243	162.376	1357.43	40.8918	33.1957	97.7856	wbc	ZFIN	Lysozyme
ENSDARG00000079305	NM_183066	1450	hbae3	3:54050355-54051485	41848.9	325.903	128.409	50845.2	801.545	63.434	95.9215	rbc	ZFIN	embryonic Hb alpha 3
ENSDARG00000045142		87994	LOC561790	12:19434747-19435868	186.999	1.5466	120.91	286.597	4.50181	63.6626	92.2862	rbc	Unigene from name	alpha globin 2 -like
ENSDARG00000038147	NM_001015058	29153	hbbe3	12:19447741-19448842	41311	344.007	120.088	53283.3	847.018	62.9069	91.4973	rbc	ZFIN	embryonic Hb beta 3
ENSDARG00000079947			LOC100151531	21:17969368-17984996	159.16	1.40161	113.555	199.149	3.01596	66.0317	89.7934	rbc	Pubmed	Zinc finger protein Gfi-1b-like (entrez gene), required for haematopoiesis (Leukemia. 2010 Nov;24(11):1834-43)
ENSDARG00000012881	NM_198338	114267	slc4a1	3:16597354-16623458	1374.81	12.4813	110.15	1754.48	27.8951	62.8956	86.5226	rbc	ZFIN	solute carrier family 4, anion exchanger, member 1, eryhrocyte memb prot
ENSDARG00000055705	NM_001007208	79290	f5	9:34443268-34464259	26.0215	0.196258	132.588	21.3646	0.528134	40.453	86.5206	blood	ZFIN	Coag factor 5
ENSDARG00000038643	NM_131682	8180	alas2	8:21735669-21750776	932.017	8.88653	104.88	1218.47	18.7764	64.8937	84.8867	rbc	ZFIN	aminolevulinate, delta-, synthase 2
ENSDARG00000045143	NM_212846	87218	hbbe2	12:19437687-19438419	1389.72	12.9944	106.948	1877.85	30.9517	60.6703	83.809	rbc	ZFIN	embryonic Hb beta 3
ENSDARG00000058839			A2BIP0_DANRE	5:6898212-6918863	90.8264	1.17582	77.2452	139.622	1.60974	86.7357	81.9905	unknown	Ensembl	sushi domain containing 1 (SUSD1) (Ensembl) ? func
ENSDARG00000034852	NM_001004549	76056	nt5c2l1	10:17234487-17258864	242.025	2.35091	102.949	281.544	4.93131	57.0931	80.0213	blood	ZFIN	5' nucleosidase cytosolic 2
ENSDARG00000029019	NM_175084	77338	epb41	16:25095202-25133628	306.006	3.46842	88.2263	391.799	5.6753	69.0358	78.6311	rbc	ZFIN	erythrocyte membrane protein band 4.1
ENSDARG00000057206	NM_001162849	77897	NP_001156321.1	22:30141384-30150565	401.28	4.30765	93.1552	474.092	7.87449	60.2061	76.6806	rbc wbc	This study	N-myristoyltransferase 1
ENSDARG00000068956		79632	A2BIN9_DANRE	5:6923704-6933618	103.055	1.18001	87.334	140.443	2.20572	63.6722	75.5031	unknown	Uniprot	Novel protein containing sushi domains (SCR repeats)
ENSDARG00000043609	NM_001043334	52413	epor	3:10501354-10518779	74.8497	0.876251	85.4204	85.156	1.38582	61.4481	73.4342	rbc	ZFIN	EPO receptor
ENSDARG00000058725	NM_001017740	87575	zgc:112118	21:9529388-9533992	90.8515	1.14658	79.2369	158.055	2.43777	64.8359	72.0364	unknown		rfesd, Rieske (Fe-S) domain containing, ox phosphorylation
ENSDARG00000021003	NM_001002686	32015	blvrb	18:45026951-45035509	887.043	12.4745	71.1085	1125.73	17.8353	63.1181	67.1133	rbc	ZFIN	biliverdin reductase B
ENSDARG00000006818	NM_131347	2166	urod	2:26249259-26269076	1447.37	17.9917	80.4465	2068.64	39.2148	52.7515	66.599	rbc	ZFIN	uroporphyrinogen decarboxylase
ENSDARG00000038792	NM_131723	77887	klf4	2:31304542-31306708	220.722	2.66211	82.9124	260.631	5.20676	50.0563	66.4843	ec rbc	ZFIN	Transcriptionally regs ve-cad for EC barrier func (Circ Res. 2010 Oct 15;107(8):959-66.)
ENSDARG00000011166	NM_131110	32297	cahz	2:27439219-27446939	580.917	6.96595	83.3938	653.841	13.6918	47.7542	65.574	blood	ZFIN	carbonic anhydrase
ENSDARG00000020979	NM_001012499	83279	zgc:113070	6:55341263-55391478	41.3542	0.533375	77.5331	55.9651	1.14908	48.7043	63.1187	unknown	ZFIN	FAM65C unknown func
ENSDARG00000023188	NM_131320	25823	lcp1	9:54419064-54426822	139.064	1.58365	87.8123	163.469	4.55975	35.8504	61.8314	wbc	ZFIN	lymphocyte cytolsolic prot 1
ENSDARG00000004392	NM_194391	82520	hdr	5:25528872-25539033	143.996	2.07742	69.3148	216.42	4.19351	51.6083	60.4616	rbc	ZFIN	haematopoietic death recep
ENSDARG00000033735	NM_001030071	2973	ncf1	5:62609458-62622614	83.4624	0.870485	95.8803	67.3685	2.7137	24.8253	60.3528	wbc	ZFIN	neutrophil cytolsolic prot 1
ENSDARG00000002194	NM_001024819	141544	rhd	13:44871379-44897633	75.5802	1.35312	55.8562	128.044	2.16108	59.25	57.5531	rbc	ZFIN	Rhesus D Ag
ENSDARG00000071052		111175	LOC100003928	23:12471131-12488330	55.7552	1.63471	34.1071	67.3221	0.914193	73.641	53.8741	unknown	ZFIN	PREDICTED: si:dkey-150i13.2. Likely mitochondrial carnitine/acylcarnitine carrier protein (Unigene)
ENSDARG00000058784	NM_001009917	87179	tfr1a	2:3443129-3571110	1068.49	19.7267	54.1647	1557.62	29.223	53.3012	53.7329	rbc	ZFIN	Transferrin recep1a - Fe uptake in immature rbcs
ENSDARG00000043126	NM_001012485	88826	blf	22:10006502-10013188	464.609	7.57515	61.3333	551.726	12.4811	44.2049	52.7691	rbc	ZFIN	bloody finger - haematopoietic cells in segmentation
ENSDARG00000054610	NM_201114	9515	coro1a	3:28307562-28327457	92.2771	1.16874	78.9543	91.7691	3.68867	24.8786	51.9165	wbc	ZFIN	Coronin 1a - actin binding prot, used for phagoctyosis in some cells
ENSDARG00000030490	NM_131525	75139	sptb	17:36342608-36368131	356.842	6.67948	53.4236	489.982	10.3675	47.2613	50.3425	rbc	ZFIN	spectrin beta (rbc)
ENSDARG00000055991	NM_001024388	78873	hmbsb	15:23646391-23658205	675.566	12.7066	53.1665	843.566	18.4125	45.8149	49.4907	rbc	ZFIN	enzyme in haem biosyn
ENSDARG00000018406	NM_001009916	91716	tfr2	7:1038622-1049215	38.6299	0.747877	51.6527	66.0436	1.42461	46.3591	49.0059	rbc	ZFIN	transferrin recep 2
ENSDARG00000062025	NM_001040094	78554	cpox	8:18914773-18927066	541.772	10.5576	51.3158	789.299	17.3338	45.5353	48.4255	rbc	ZFIN	coproporphyrinogen oxidase
ENSDARG00000025200	NM_001039979	87769	ppox	Zv8_NA2699:760-6669	198.954	4.63207	42.9514	302.499	5.70781	52.9974	47.9744	rbc	ZFIN	protoporphyrinogen oxidase
ENSDARG00000076346			B8JLW0_DANRE	21:2549680-2551705	57.1064	1.1448	49.8833	78.275	1.95986	39.9391	44.9112	unknown	Uniprot	Novel protein with zn finger domains unknown function
ENSDARG00000009782	NM_001024448	78058	myh11a	6:9286791-9367785	10.7291	0.176575	60.7623	10.2438	0.357495	28.6544	44.7083	unknown	ZFIN	myosin heavy chain 11 (smooth muscle)
ENSDARG00000041724		79563	glipr2	5:31355031-31362240	12.4046	0.319226	38.8584	12.4469	0.263372	47.2598	43.0591	ec rbc	This study	glioma pathogenesis-related protein 2
ENSDARG00000052978	NM_001100050	158591	mbnl1	2:48002498-48024767	70.9382	1.81369	39.1126	120.232	2.58537	46.5048	42.8087	ec rbc	This study	muscleblind-like, nuclear RNA binding to control splicing ? where. Assoc with myotonic dystrophy. Imp for EMT in heart Dev Dyn. 2009 Dec;238(12):3266-72.
ENSDARG00000054632	NM_131348	78408	fli1a	18:46918339-46982191	213.892	3.936	54.3425	159.288	5.1486	30.9381	42.6403	ec rbc wbc pa	ZFIN	Fli1a
ENSDARG00000011376	NM_200869	84642	zgc:77816	22:6186550-6199401	59.6575	1.53287	38.9188	70.6539	1.62527	43.4721	41.1955	wbc	Pubmed/ Unigene	novel protein similar to vertebrate deoxyribonuclease I-like 3 (dnase1l3, zgc:77816). Expressed in macrophages to breakdown free DNA (Gene. 1998 Jul 30;215(2):291-301).
ENSDARG00000023713	NM_207059	78211	aqp1a.1	2:1303274-1314926	323.87	6.97989	46.4004	374.861	11.2745	33.2486	39.8245	EC	ZFIN	aqp1a.1, aquaporin 1a, tandem duplicate 1
ENSDARG00000040080	NM_001008780	80968	fli1b	16:40950789-40979628	18.434	0.337748	54.5792	20.0998	0.961322	20.9085	37.7438	EC	ZFIN	Fli1b
ENSDARG00000053646	NM_001128335	91316	adrb3a	8:39656358-39694921	22.2679	0.500442	44.4965	15.8161	0.530962	29.7876	37.142	ec	ZFIN	beta-3a-adrenergic receptor.
ENSDARG00000071437		125951	ptprc	22:24484563-24507564	15.5652	0.313483	49.6525	15.1157	0.620826	24.3477	37.0001	wbc	ZFIN	protein tyrosine phosphatase, receptor type, C = CD45 (leucocyte common Ag)
ENSDARG00000032469	NM_199848	11670	ampd3	18:16959070-16991437	54.6387	1.33296	40.9905	74.5002	2.3446	31.7752	36.3829	rbc	ZFIN	adenosine monophosphate deaminase 3
ENSDARG00000020114	NM_213179	79853	slc20a1a	8:31785877-31803690	35.7229	0.9139	39.0884	45.6233	1.36717	33.3706	36.2295	ec pnd	ZFIN	solute carrier family 20, member 1a, pronephric marker
ENSDARG00000008333	NM_194390	3201	znfl2a	2:185399-189325	571.358	17.0618	33.4876	789.903	20.7605	38.0484	35.768	rbc	ZFIN	zinc finger-like gene 2a
ENSDARG00000026655	NM_001006032	84635	tspo	6:44153008-44157988	157.579	4.0247	39.153	186.018	5.8429	31.8366	35.4948	rbc	ZFIN	tspo, translocator protein
ENSDARG00000056200	NM_001126434	19520	abcb9	5:26148575-26159888	23.0859	0.490526	47.0636	19.071	0.888513	21.464	34.2638	unknown	ZFIN	abcb9, ATP-binding cassette, sub-family B (MDR/TAP), member 9, lysosomal targetting
ENSDARG00000059682			SLC43A3 (2 of 2)	1:41826252-41841636	21.8116	0	3.86814	25.1106	0.39333	63.841	33.8546	ec, rbc	This study	solute carrier family 43, member 3. Found in Wallgard microarray paper (Arterioscler Thromb Vasc Biol. 2008 Aug;28(8):1469-76.)
ENSDARG00000058731			B0UXQ2_DANRE	8:12726764-12736779	14.8867	0	3.30569	32.3518	0.513894	62.9542	33.13	unknown	Uniprot	Novel protein similar to vertebrate solute carrier family 2 (Facilitated glucose transporter), member 6 (SLC2A6)
ENSDARG00000036893	NM_001077154	16206	f13a1	7:8448873-8493269	126.536	3.27603	38.6248	168.741	6.43822	26.2093	32.417	wbc	ZFIN	coag factor 13
ENSDARG00000056615	NM_200414	81013	cybb	11:29690637-29711909	19.6008	0.431842	45.3888	20.7241	1.10238	18.7994	32.0941	wbc	ZFIN	(phagocytes) cytochrome b-245, beta polypeptide
ENSDARG00000060751	XM_001922630		LOC798408	5:13213396-13288519	44.6411	1.33428	33.4571	64.865	2.19449	29.5581	31.5076	unknown	Entrez gene	Serine/threonine-protein kinase TAO3-like = MAPK
ENSDARG00000054447			SLC29A1 (2 of 2)	Zv8_NA4809:6824-20950	50.3372	0	5.56215	64.6852	1.12773	57.3588	31.4605	ec, rbc	This study	solute carrier family 29 (nucleoside transporters), member 1
ENSDARG00000058100	NM_001110110	155223	zgc:171538	8:13681363-13692228	23.7796	0.576609	41.2404	21.3814	1.05282	20.3087	30.7746	rbc	This study	beta-3-galactosyltransferase-like (unigene) = glycosphingolipid metabolism
ENSDARG00000013539	NM_130986	8122	ikzf1	13:17489578-17525816	30.7815	0	4.47963	38.1371	0.683486	55.7979	30.1388	wbc	ZFIN	IKAROS family zinc finger 1 (Ikaros)
ENSDARG00000061551	NM_001077555	83820	zgc:153898	15:29810454-29841663	47.2026	2.30332	20.4933	61.0971	1.59281	38.3581	29.4257	unknown	ZFIN Unigene	hypothetical protein LOC100170821 (Unigene) Similar to rap1 GTPase-activating protein 2 (Unigene)
ENSDARG00000078004	NM_130977	81311	drl	5:62822074-62829170	25.4336	0	4.12755	29.8699	0.545912	54.7156	29.4216	wbc rbc	ZFIN	draculin
ENSDARG00000004378	NM_212781	79866	yrk	19:42650392-42721693	64.8605	2.00943	32.2781	79.9708	3.08814	25.8961	29.0871	EC	ZFIN	Yes related kinase
ENSDARG00000076950			KEL	16:15842725-15860020	29.0087	0	4.36648	30.2056	0.565417	53.4218	28.8941	rbc	Ensembl	Kell blood group, metallo-endopeptidase
ENSDARG00000056874	NM_001002706	134016	lygl1	14:22189138-22194575	20.6455	0	3.78024	41.1226	0.779812	52.734	28.2571	wbc	ZFIN	lysozyme g-like 1
ENSDARG00000044212			-	19:36780490-36798631	6.87416	0.161266	42.6262	1.5113	0.113877	13.2713	27.9488	unknown	Ensembl	Novel prot. No other info!
ENSDARG00000075180	NM_001045438	76391	tmem14c	24:8530784-8536118	416.948	15.0667	27.6735	631.739	22.7497	27.7691	27.7213	rbc	ZFIN Pubmed	trem14c, transmembrane protein 14C, haem syn (Cell Met Volume 10, Issue 2, 6 August 2009, Pages 119-130)
ENSDARG00000061591		67403	abcb10	13:25021169-25032490	112.764	3.8635	29.187	167.495	6.39815	26.1787	27.6828	rbc	Pubmed	Novel protein similar to vertebrate ATP-binding cassette, sub-family B (MDR/TAP), member 10 (ABCB10), haem synthesis
ENSDARG00000077308	NM_001105697	115331	zgc:171802	6:42662570-42667366	34.3966	1.16167	29.6096	44.658	1.74152	25.6431	27.6264	wbc	ZFIN	G-protein coupled recep 84
ENSDARG00000030938	NM_200904	80315	zgc:64101	14:48022226-48049672	11.0477	0.423782	26.0693	12.3043	0.42476	28.9677	27.5185	rbc		ferritin family homolog 3 (Unigene)
ENSDARG00000069844	NM_001126456	41215	NP_001119928.1	9:21187310-21191728	57.2774	2.47196	23.1708	122.804	3.85645	31.8438	27.5073	wbc	ZFIN unigene uniprot	Si:dkey-57a22.9. PREDICTED: hypothetical protein LOC795305 (Unigene). Similar to immunoresponsive gene 1 (uniprot)
ENSDARG00000078734		84022	B0S6F2_DANRE	8:20616396-20645076	19.4425	0.551316	35.2656	16.1947	0.827855	19.5622	27.4139	unknown	ZFIN	si:dkey-240a9.5.Novel protein similar to vertebrate myosin IE (MYO1E) or Heavy chain, Unconventional Myosin family member (hum-1)-like
ENSDARG00000026751	NM_199786	80363	clec14a	17:8225872-8227593	35.9378	1.08243	33.201	42.1551	1.98373	21.2504	27.2257	ec	ZFIN	type lectin domain family 14, member A aka complement recep C1qR-like
ENSDARG00000017298	NM_200841	29086	plek	13:1130376-1145125	28.9407	0	4.36208	28.0476	0.560719	50.0208	27.1914	Plt	ZFIN	pleckstrin
ENSDARG00000017321	NM_001024653	91385	kdr	20:21416490-21473047	6.70186	0.186355	35.9629	10.5073	0.636338	16.5121	26.2375	ec	ZFIN	kdr
ENSDARG00000074581		66658	add2	5:10731051-10760444	14.8932	0.624844	23.8351	26.2255	0.95761	27.3864	25.6107	rbc	Uniprot ZFIN	Novel protein similar to vertebrate adducin 2 (Beta) (ADD2) (Uniprot) = cytoskelton prot req for rbc production
ENSDARG00000041006	NM_001083029	89434	st3gal4	Zv8_NA1449:16840-62186	68.9576	2.81368	24.508	61.7014	2.40617	25.643	25.0755	rbc	This study	CMP-N-acetylneuraminate-beta-galactosamide-alpha-2,3-sialyltransferase 4 isoform 1 (Unigene), golgi memb for glycosylation
ENSDARG00000009901		71626	B8JI65_DANRE	8:26384711-26391589	111.01	3.67081	30.2413	139.455	7.03248	19.8301	25.0357	rbc	This study	si:dkey-48j7.5. Novel protein similar to H.sapiens SLC38A3, solute carrier family 38, member 3 (SLC38A3) Fragment = glutamine transport
ENSDARG00000037852	NM_001007437	77353	zgc:101663	23:316167-327314	42.7927	1.66843	25.6485	43.6182	1.817	24.0056	24.827	unknown	ZFIN Unigene	alpha-1,3-mannosyl-glycoprotein 4-beta-N-acetylglucosaminyltransferase C (Unigene), golgi memb
ENSDARG00000000837	NM_001012313	148597	snx9	17:31293461-31336952	39.6122	1.56197	25.3604	49.0679	2.0444	24.0011	24.6808	rbc	This study	intracellular trafficking, sorting nexin 9
ENSDARG00000013916	NM_199960	80850	ptpn6	16:30526668-30562953	24.0113	0.920903	26.0736	21.5899	0.934419	23.1052	24.5894	wbc	ZFIN	protein tyrosine phosphatase, non-receptor type 6
ENSDARG00000074441	NM_001144812	88905	gp1bb	8:4570415-4760673	90.5003	4.32836	20.9087	114.648	4.16475	27.5282	24.2184	Plt	ZFIN	glycoprotein Ib, beta polypeptide, platelet
ENSDARG00000055290	NM_212737	23608	mpeg1	8:30433668-30437166	4.22578	0	2.08155	14.5938	0.31761	45.9488	24.0152	wbc	ZFIN	macrophage expressed 1
ENSDARG00000045141	NM_001004661	36543	aqp8a.1	12:19415226-19422171	42.6773	1.9268	22.1493	57.0759	2.31481	24.6568	23.4031	ec	This study	Aquaporin 8
ENSDARG00000017757	NM_213306	23613	zgc:77033	4:3866827-3877241	12.9673	0.405047	32.0143	12.3034	0.833653	14.7584	23.3864	ec wbc	Pubmed	PI3K gamma subunit (Unigene). Imp, for angiogen (Circ Res. 2010 Mar 5;106(4):757-68.) and neutrophils (Nature Reviews Immunology 7, 191-201 (March 2007).
ENSDARG00000035151	NM_001166445	91913	B0R154_DANRE	5:62792581-62815038	33.053	0	4.62004	46.8733	1.11845	41.9092	23.2646	wbc rbc	Unigene	Novel protein similar to draculin (drl) (LOC555453)
ENSDARG00000003462	NM_131631	82519	fech	21:1597886-1615085	167.066	9.52332	17.5428	206.073	7.13497	28.8821	23.2125	rbc	ZFIN	ferrochelatase
ENSDARG00000076189		118079	zgc:175202	14:47727920-47823759	4.98667	0.219046	22.7654	6.55728	0.285709	22.9509	22.8582	unknown	Ungene ZFIN	hypothetical protein
ENSDARG00000073928		85502	mrc1a	7:65658785-65706091	23.6084	0.950551	24.8365	39.6108	1.90522	20.7907	22.8136	EC	ZFIN	Mannose receptor C1-like protein
ENSDARG00000068784	NM_001077581	5356	zgc:153073	13:43531991-43733197	28.3398	0.832578	34.0386	25.8498	2.32028	11.1408	22.5897	Plt	ZFIN	Platelet receptor Gi24 (Unigene & Ensembl)
ENSDARG00000020606	NM_175043	88556	nfe2	23:34916757-34918596	19.17	0.996875	19.2301	21.5425	0.837741	25.715	22.4725	rbc	ZFIN	nuclear factor, erythroid-derived 2
ENSDARG00000000767	NM_198062	34508	spi1	7:32952666-32983935	38.5494	1.86325	20.6893	31.0081	1.27938	24.2368	22.4631	rbc wbc	ZFIN	spleen focus forming virus (SFFV) proviral integration oncogene spi1
ENSDARG00000006508	NM_001004579	132813	zgc:92316	8:11009113-11255403	22.6862	1.04598	21.6889	21.5262	0.941138	22.8725	22.2807	unknown	ZFIN Unigene	phosphatidylinositol-4-phosphate 5-kinase type-1 beta (unigene)
ENSDARG00000058647	XM_693370		LOC569951	23:6063292-6079141	19.4285	0	3.68589	21.6003	0.529498	40.7939	22.2399	unknown	Unigene	LOC569951 src-family tyrosine kinase SCK-like (Entrez gene). Homologue of haematopoietic cell kinase (Homologene, link from entrez gene)
ENSDARG00000070094	NM_001128533	43636	si:dkey-228a15.3	19:41931765-41946562	23.5478	0.990284	23.7788	31.5188	1.53124	20.5838	22.1813	Plt	ZFIN	synaptotagmin-like (uniprot), Rab GTPase binding, likely from plts (Blood. 2009 Aug 13;114(7):1396-404.)
ENSDARG00000039673	NM_131111	79808	lmo2	18:35417618-35425293	67.983	3.30462	20.5721	110.854	4.74804	23.3473	21.9597	ec, rbc	ZFIN	LIM domain only 2, angioblast
ENSDARG00000062049		150612	hmha1	22:17739348-17747663	19.1199	0.698551	27.3708	19.6538	1.19497	16.4471	21.909	wbc		histocompatibility (minor) HA-1
ENSDARG00000008840	NM_201154	79518	hmbsa	5:28650458-28666274	410.648	18.7814	21.8646	489.453	22.3779	21.8722	21.8684	rbc	ZFIN Uniprot	hydroxymethylbilane synthase a, likely porphobilinogen deaminase = blood
ENSDARG00000012395	NM_201503	81475	mmp13	Zv8_NA4364:40602-50403	131.393	4.23879	30.9978	109.027	8.60758	12.6664	21.8321	wbc	ZFIN	MMP13 = collagenase in macrophage
ENSDARG00000007769	NM_001076656	88985	zgc:153723	7:59115022-59119254	20.9658	0	3.80462	13.4566	0.337905	39.8236	21.8141	unknown	ZFIN Unigene	hypothetical protein LOC767718. Homologue of sulfotransferase family 5A, member 1 (xen/ mouse)
ENSDARG00000061017	NM_001083847	158912	spns2	5:28938851-29056021	19.2738	0.603382	31.9429	21.6621	1.87884	11.5295	21.7362	heart rbc		spinster homolog 2 = 2 of hearts, cardiomyosite precursor migration, Spingolipid transporter
ENSDARG00000054363		78603	wu:fd14a06	18:48121275-48122421	28.9649	1.04446	27.7319	28.6856	1.90143	15.0863	21.4091	unknown	ZFIN	? glycosltransferase, EST only
ENSDARG00000077782			ACER2	7:75241446-75256311	32.5544	3.00941	10.8175	43.3092	1.39799	30.9796	20.8986	ec rbc	This study	alkaline ceramidase 2 sphingosine metabolism, also regulates beta 1 integrin maturation see spns2
ENSDARG00000004433		83181	btk	14:40754941-40792205	36.6957	0	4.8357	36.6196	0.993635	36.8542	20.8449	wbc	ZFIN	Bruton agammaglobulinemia tyrosine kinase
ENSDARG00000070653			FGD5	11:17730182-17795336	23.1731	1.03959	22.2906	32.8778	1.72566	19.0523	20.6715	ec rbc	ZFIN	FYVE, RhoGEF and PH domain containing 5, func as guanine nucleotide exchange factor
ENSDARG00000009131	NM_001044803	85193	slc10a4	20:22789537-22802719	36.6368	0	4.8323	51.2418	1.43174	35.7899	20.3111	unknown	ZFIN	solute carrier family 10 (sodium/bile acid cotransporter family), member 4
ENSDARG00000016939		10706	LOC557797	9:47598021-47619409	19.7241	0	3.70906	20.3966	0.557288	36.5997	20.1544	wbc	Entrezgene	CD18 type 2-like aka integrin beta-2 found in wbc
ENSDARG00000013153		156631	dennd3b	16:29642540-29671213	5.01608	0.191794	26.1535	3.00181	0.216891	13.8402	19.9968	unknown	ZFIN	dennd3b, DENN/MADD domain containing 3b, required for Rab prot memb trafficking
ENSDARG00000078547	NM_001098253	134280	si:ch211-264f5.2	19:5389498-5399029	13.7261	0	3.19988	21.7821	0.601455	36.2157	19.7078	unknown	ZFIN	Sanger seq only . No other info
ENSDARG00000015717	NM_130945	81298	flt4	14:17133566-17273186	22.8012	1.10795	20.5796	35.3178	1.91078	18.4834	19.5315	ec	ZFIN	vegf receptor
ENSDARG00000014179	NM_001004575	84492	pfkma	23:26997120-27014999	9.1031	0.582726	15.6216	8.04816	0.343336	23.4411	19.5313	unknown	ZFIN	phosphofructokinase, muscle a
ENSDARG00000005001	NM_001017704	83695	grem2	12:45585945-45601261	92.0681	3.47493	26.495	37.6728	3.02523	12.4529	19.4739	pa	ZFIN	gremlin 2
ENSDARG00000059093	NM_001005969	35339	ank1	5:70619372-70674175	57.8283	3.14557	18.384	79.6971	3.9013	20.4283	19.4062	rbc	ZFIN Entrez gene	ank1, ankyrin 1, erythrocytic
ENSDARG00000044039	NM_212910	83170	stx11a	17:4013869-4019271	15.7603	0.88019	17.9056	22.9051	1.11233	20.592	19.2488	wbc	ZFIN	sytaxin 11a, intracellular transport likely immune cells
ENSDARG00000077605			FRRS1 (1 of 3)	24:26845948-26874724	66.3119	4.02068	16.4927	98.6311	4.56824	21.5906	19.0417	rbc	ZFIN	ferric-chelate reductase 1
ENSDARG00000006939	NM_131052	224	tbx6	5:41292605-41309337	31.2291	0	4.50769	37.0365	1.10428	33.539	19.0234	ec rbc	ZFIN	tbox gene 6 imp for paraxial mesoderm eg somites formation. Also mesoderm marker
ENSDARG00000031426		45198	csrnp1a	2:21635288-21648115	70.9275	4.58325	15.4754	104.879	4.73103	22.1683	18.8218	unknown	ZFIN	csrnp1a, cysteine-serine-rich nuclear protein 1a, AXIN1 up-regulated 1 (AXUD1)
ENSDARG00000045748	NM_001110033	135121	stab2	4:10326763-10368416	72.0851	4.20251	17.1529	102.402	5.04276	20.3067	18.7298	ec	ZFIN	stab2, stabilin 2, required for uptake of dead cells/ heparin like macrophage
ENSDARG00000027491	NM_212828	24240	uros	12:46270219-46280698	142.951	9.31405	15.3479	169.962	7.84547	21.6637	18.5058	rbc	ZFIN	uroporphyrinogen III synthase
ENSDARG00000043604	NM_001080686	88445	tmem205	3:10093206-10102840	70.4764	3.79695	18.5613	81.4955	4.43302	18.3837	18.4725	ec rbc	This study	tmem205, transmembrane protein 205, ? function. Assoc with cisplatin res
ENSDARG00000019930	NM_213237	75812	tal1	22:16641928-16651799	108.134	6.50122	16.6329	149.734	7.39841	20.2387	18.4358	ec rbc	Pubmed	T-cell acute lymphocytic leukemia 1 bHLH tx fx, angioblast
ENSDARG00000054543	NM_001128669	36926	samsn1a	15:30098673-30120536	32.4081	0	4.58067	49.303	1.56833	31.4366	18.0086	rbc wbc	ZFIN	SAM domain, SH3 domain and nuclear localisation signals, 1a
ENSDARG00000019253	NM_212845	78151	rhag	20:12632831-12672102	198.35	10.0432	19.7497	233.737	15.2592	15.3178	17.5337	rbc	ZFIN	Rh-associated glycoprotein
ENSDARG00000003701	NM_180965	47214	cldng	1:34051854-34053790	37.6627	0	4.89117	41.1272	1.38143	29.7715	17.3313	rbc	ZFIN	claudin g
ENSDARG00000074829	NW_003043059	133475	RASIP1	Zv8_scaffold2985:79017-117474	19.9748	1.20904	16.5212	32.1754	1.81354	17.7418	17.1315	ec	Entezgene Pubmed	Ras interacting protein 1, vascular development (Dev Biol. 2009 May 15;329(2):269-79.)
ENSDARG00000070792	NM_001080682	18765	lrrc15	6:39698313-39702032	14.4945	0	3.27039	12.8288	0.416918	30.7706	17.0205	rbc	This study	leucine rich repeat containing 15
ENSDARG00000052815	NM_001017645	84000	alad	5:54550067-54564131	288.738	20.1857	14.3041	394.015	20.0965	19.6062	16.9551	rbc	ZFIN	zgc:110219, aminolevulinate dehydratase
ENSDARG00000063345	NM_001080690	78083	zgc:158288	1:719914-723114	137.782	9.65982	14.2634	192.645	9.86129	19.5355	16.8994	rbc	This study	(CREG1) cellular repressor of E1A-stimulated genes, inhibits proliferation and promotes differentiation
ENSDARG00000039884	XM_002662746		IL16	7:10453872-10479545	12.2794	0.764602	16.0599	8.26743	0.504911	16.374	16.2169	wbc	Entezgene	chemoattractant for CD4 cells
ENSDARG00000074322	XM_001335347		LOC797571	25:11633627-11636724	27.2917	0	4.25364	69.9983	2.48849	28.1288	16.1912	unknown	Entrezgene	Tiarin protein-like, in xenopus dorsalises neural tube in early embryos
ENSDARG00000059857	NM_001076601	85100	zgc:153046	2:50599868-50615940	178.633	13.9809	12.7769	242.83	12.6679	19.1689	15.9729	unknown	ZFIN	catalyses biliverdin to bilirubin - liver in older animals
ENSDARG00000074998			B8A4T1_DANRE	1:37128906-37145872	28.4736	0	4.33167	22.0714	0.799662	27.6009	15.9663	unknown	Uniprot	Novel protein. No other info
ENSDARG00000040741		89961	B0S527_DANRE	2:43476625-43560498	9.51027	1.07814	8.821	11.3432	0.494893	22.9205	15.8708	unknown	Uniprot	hypothetical protein LOC555922, voltage-gated potassium channel subunit beta
ENSDARG00000018283	NM_200579	83382	cyba	18:30285522-30287877	16.9	0.829783	20.3668	17.8234	1.5874	11.228	15.7974	unknown	ZFIN	cytochrome b-245, alpha polypeptide, haem binding
ENSDARG00000024267	NM_001020697	114161	zgc:112397	3:3580608-3588595	30.1098	1.91414	15.7302	40.3451	2.64971	15.2262	15.4782	rbc	ZFIN	hypothetical protein LOC553726, Zn finger domain
ENSDARG00000034453		65965	Q90Z07_DANRE	15:28648873-28653357	21.0222	2.0648	10.1812	32.4421	1.57076	20.6538	15.4175	ec rbc	This study	Unc119 homologue a
ENSDARG00000026350	NM_199938	23314	wasb	8:24326949-24345425	11.0934	0.488542	22.7072	8.69326	1.07124	8.11514	15.4111	wbc	ZFIN	Haemato, Wiskott-Aldrich syndrome b
ENSDARG00000034895			tgfb1b	21:22988905-22997429	13.5339	0.822818	16.4482	18.1637	1.27137	14.2867	15.3675	ec rbc	This study	transforming growth factor beta 1-like
ENSDARG00000008503	NM_001079950	85548	glcci1	19:24186620-24261585	39.8496	3.63147	10.9734	60.3195	3.08953	19.5238	15.2486	blood	ZFIN	glucocorticoid induced transcript 1
ENSDARG00000031715	NM_001004543	79867	lyn	2:26270791-26302507	4.72649	0.254527	18.5697	6.75626	0.575626	11.7372	15.1535	wbc	ZFIN	lyn kinase, v-yes-1 Yamaguchi sarcoma viral related oncogene homolog
ENSDARG00000058160		86256	B8JIB7_DANRE	13:7148887-7156283	20.2939	0.941991	21.5436	20.4605	2.38981	8.56156	15.0526	unknown	ZFIN Uniprot	si:dkey-196h17.3. novel protein similar to vertebrate golgi-specific brefeldin A resistance factor 1 (GBF1) (Uniprot)
ENSDARG00000069031			LOC797097	21:42379459-42387671	59.3608	0	5.99	70.5691	2.95053	23.9174	14.9537	ec rbc	This study	PLAC8-like protein 1-like
ENSDARG00000020031	NM_001002624	12486	cldn11a	2:24690747-24694444	17.4299	0.876362	19.8889	8.34213	0.858872	9.71289	14.8009	ec	This study	claudin 11a, tight junc.
ENSDARG00000061747	XM_692604		LOC569232	9:34218118-34231963	41.7598	0	5.11877	52.9048	2.17476	24.3267	14.7227	ec rbc	This study	CC058 protein-like.
ENSDARG00000012340	NM_200454	13952	ptpn11b	23:23400068-23477491	27.3157	2.20929	12.364	37.5452	2.31476	16.2199	14.292	unknown	ZFIN	zgc:63553, ptpn11b, protein tyrosine phosphatase, non-receptor type 11, b, ? func mutations cause Noonan synd
ENSDARG00000055713			LOC557062	3:34317470-34352140	10.9802	0	2.93103	10.9575	0.427563	25.6278	14.2794	rbc	Ensembl Pubmed	formin-like 1 aka Dishevelled-associated activator of morphogenesis 1-like. Expressed in haematopoietic cells and imp for memb blebbing (J Biol Chem. 2009 Nov 27;284(48):33409-17.)
ENSDARG00000078249			LOC564076	12:35620342-35657198	7.22655	0.441629	16.3634	6.58066	0.5508	11.9475	14.1554	unknown	Ensembl	unc-13 homolog D-like, required for trafficking Rab GTPases. Entrezgene states req for vesicle maturation during exocytosis. Mutations cause haemophagocytic lymphohistiocytosis
ENSDARG00000019260	NM_199609	77202	dhrs9	9:51100737-51130881	17.7788	0.896167	19.8387	14.547	1.79948	8.084	13.9614	wbc	ZFIN	dehydrogenase/reductase (SDR family) member 9, retinol dehydrogenase
ENSDARG00000067711	NM_001089538	140213	zgc:162304	Zv8_NA4025:595-13294	22.9284	1.54715	14.8198	25.2008	1.94703	12.9432	13.8815	wbc	ZFIN Pubmed	gamma-parvin is expressed in myeloid and lymphoid cells (Mol Cell Biol. 2006 Mar;26(5):1817-25.)
ENSDARG00000036966	NM_199809	32972	hsd3b7	3:30006688-30035239	49.851	3.2665	15.2613	32.3412	2.58875	12.493	13.8771	wbc	ZFIN	hydroxy-delta-5-steroid dehydrogenase, 3 beta- and steroid delta-isomerase, unknown func
ENSDARG00000076789	NM_001030210	94164	cx32.2	20:40628899-40634320	7.23777	0	2.5064	17.2153	0.683372	25.1917	13.849	unknown	ZFIN	connexin 32.2, gap junc member ? Loc
ENSDARG00000077304	NM_001008616	75215	erg	10:97610-103748	9.5028	0	2.77306	18.3923	0.74979	24.5299	13.6515	ec	ZFIN	v-ets erythroblastosis virus E26 oncogene like (avian)
ENSDARG00000035552	NM_001013350	86352	agtr2	5:21271940-21278994	8.34468	0.609365	13.6941	7.98985	0.597032	13.3826	13.5383	ec	ZFIN	zgc:113016, agtr2, angiotensin II receptor, type 2, vasc
ENSDARG00000068863	NM_001128748	114842	si:dkey-98f17.5	5:9799523-9835037	27.1561	3.27708	8.28668	39.5829	2.1121	18.741	13.5138	heart	ZFIN Unigene	hypothetical protein LOC569123, similar to sarcalumenin = ca binding prot in sarcoplasmic reticulum in striated muscle, heart
ENSDARG00000063370	NM_001113622	107699	sgk2a	23:3284041-3303978	26.6285	1.96859	13.5267	26.3315	1.98189	13.2861	13.4064	ec rbc	This study	serum/glucocorticoid regulated kinase 2a
ENSDARG00000078298	NM_001100156	83977	fcer1gl	2:57128988-57136678	63.1266	3.61813	17.4473	52.9023	5.70162	9.27847	13.3629	wbc	ZFIN	Fc receptor, IgE, high affinity I, gamma polypeptide like
ENSDARG00000009867		106150	adssl1	17:1559207-1591299	38.5203	2.78313	13.8406	42.9585	3.45026	12.4508	13.1457	unknown	ZFIN	adenylosuccinate synthase like 1, alt name is Adenylosuccinate synthetase, muscle isozyme (uniprot)
ENSDARG00000015278		114686	plxnc1	4:18096933-18149545	6.50717	0.757748	8.58751	6.99623	0.397264	17.611	13.0993	unknown	ZFIN	plexin C1 = receptor for semaphorin 7A which is required for axon outgrowth (BMC Dev Biol. 2007 Aug 29;7:98.) + also immune developemnt
ENSDARG00000031855	NM_152980	118210	mst1	6:57007773-57040445	7.607	0.828935	9.17684	11.1497	0.659446	16.9077	13.0423	unknown	ZFIN	macrophage stimulating 1 (hepatocyte growth factor-like) binds to RON tyrosine kinase, structurally related to plasminogen
ENSDARG00000071697	NM_199273	132741	zgc:66433	14:22214799-22296654	145.022	10.9976	13.1867	182.947	14.4783	12.6359	12.9113	rbc	ZFIN	hypothetical protein LOC321250 ? func
ENSDARG00000074222	NM_001130656	124541	zgc:175145	21:32927968-33051573	2.65046	0.524996	5.04853	5.60213	0.272292	20.574	12.8113	plt	ZFIN Pubmed	hypothetical protein LOC100170821 ? homologue of rap1 GTPase-activating protein 2. Found in plts (Blood. 2005 Apr 15;105(8):3185-92.)
ENSDARG00000008414		89441	si:dkey-85k8.5	5:35216396-35226825	5.46516	0.459652	11.8898	8.52338	0.620705	13.7318	12.8108	unknown	ZFIN Unigene	hypothetical prot. Homologue to protein 7 transactivated by hepatitis B virus X antigen (Unigene)
ENSDARG00000015247			f8	14:1191583-1224286	10.5964	0.493054	21.4914	7.2657	1.79016	4.05869	12.775	blood	ZFIN	coagulation factor VIII. Found in ZF (Blood. 113(19):4754-4762)
ENSDARG00000074250	NM_130934	79053	hhex	12:43553259-43558668	34.4185	0	4.70219	57.4261	2.76386	20.7775	12.7398	ec rbc	ZFIN	hematopoietically expressed homeobox
ENSDARG00000033706	NM_001039815	79527	adora2aa	8:31400317-31410476	30.4813	2.74831	11.0909	39.1373	2.74818	14.2412	12.666	rbc	ZFIN	adenosine A2a receptor a
ENSDARG00000013653	NM_213367	79702	zgc:63629	11:7484898-7511999	9.80194	0.912461	10.7423	12.1627	0.836375	14.5422	12.6422	wbc	ZFIN unigene pubmed	EGF, latrophilin and seven transmembrane domain containing 1 (Unigene). Present in neutrophils (J Immunol. 2004 Jan 15;172(2):1125-31.).
ENSDARG00000076858		72340	C8orf4 (2 of 2)	10:20020876-20021197	94.686	7.20939	13.1337	175.88	14.8148	11.8719	12.5028	rbc	ZFIN	chromosome 8 open reading frame 4. Likely throid cancer protein 1b.
ENSDARG00000044326			-	6:39705721-39707050	15.9544	0	3.3996	14.58	0.675709	21.5773	12.4885	unknown	Ensembl	Novel prot. No other info!
ENSDARG00000038097	NM_199429	11595	pigq	3:24062584-24075493	93.624	8.07847	11.5893	118.864	8.91361	13.3351	12.4622	rbc	ZFIN	phosphatidylinositol glycan, class Q, anchoring GPI attached prots to memb
ENSDARG00000070586	NM_001102573	140693	NP_001096043.1	5:68550387-68555865	27.2496	1.50694	18.0827	5.955	0.87582	6.79934	12.441	unknown	ZFIN	si:ch211-173b8.2. Unigene/ uniprot = connective tissue growth factor like
ENSDARG00000027063	NM_213156	76686	arpc1b	3:37932211-37943640	94.6292	5.49462	17.2222	74.5469	9.89756	7.53185	12.377	rbc	ZFIN	actin related protein 2/3
ENSDARG00000041041	NM_001007314	82754	cxcr3.2	16:10712557-10719723	7.9962	0	2.59954	13.3372	0.6039	22.0851	12.3423	wbc	ZFIN	chemokine (C-X-C motif) receptor 3.2
ENSDARG00000071491	NM_001003775	151249	lrrc33	24:27444881-27456397	8.45221	0	2.65357	9.47193	0.430631	21.9955	12.3245	rbc	ZFIN	leucine rich repeat containing 33
ENSDARG00000001234	NM_001040358	67499	map4k2l	7:16970210-17012146	6.65448	0.532029	12.5077	9.7215	0.80343	12.1	12.3039	wbc	ZFIN, Pubmed	mitogen-activated protein kinase kinase kinase kinase 2-like. Found in many tissues but particulary in b cells
ENSDARG00000030914	NM_001082983	90037	zgc:162139	10:33547531-33557756	62.5313	6.33493	9.87087	84.6129	5.78979	14.6142	12.2425	unknown	ZFIN	tmem120a Transmembrane protein 120A aka transmembrane protein induced by TNFa
ENSDARG00000052322	NM_001130595	89707	tlr5b	20:48333482-48337684	11.0001	0.882093	12.4705	10.6898	0.902076	11.8502	12.1603	wbc	ZFIN Entrez gene	toll-like receptor 5b
ENSDARG00000077892	NM_201503	81475	mmp13a	Zv8_NA4364:24693-31958	56.4762	0	5.85695	47.6941	2.63267	18.1162	11.9866	wbc	ZFIN	matrix metalloproteinase 13a
ENSDARG00000030780	NM_001098249	74671	si:ch211-149p10.2	16:37149561-37153007	10.0146	1.26604	7.91018	15.0953	0.940778	16.0455	11.9779	unknown	ZFIN unigene	Hypothetical prot
ENSDARG00000018263	NM_201048	80443	pdia2	1:8577951-8588215	34.8862	1.78679	19.5245	32.9361	7.52682	4.37583	11.9502	ec	Pubmed ZFIN	protein disulfide isomerase family A, member 2, Regs expression of tissue factor on ECs (Blood. 2010 Aug 12;116(6):993-1001).
ENSDARG00000038458	NM_001128295	89998	zgc:172057	9:3424318-3435434	12.8573	0	3.11784	7.76395	0.374165	20.7501	11.934	unknown	ZFIN Unigene	hypothetical protein LOC100005341. Homologue to WAS/WASL-interacting protein family member 1 (unigene).
ENSDARG00000004301	NM_200040	9665	rhogb	21:33119988-33134179	29.2546	2.14739	13.6233	27.8482	2.82018	9.87462	11.749	ec	ZFIN	ras homolog gene family, member Gb
ENSDARG00000022934	NM_200860	76805	arl4a	15:33077377-33082555	111.983	10.2032	10.9753	109.756	9.16646	11.9737	11.4745	ec rbc	This study	ADP-ribosylation factor-like 4a
ENSDARG00000076524			-	8:55059536-55066397	22.4654	1.9727	11.3881	40.0444	3.56717	11.2258	11.307	unknown	Ensembl	Novel protein coding
ENSDARG00000052638	NM_001033751	115449	zgc:112435	6:61059311-61064132	94.4619	9.68825	9.75015	236.302	18.4202	12.8284	11.2893	unknown	ZFIN Unigene	hypothetical protein LOC619270, homologue of transmembrane protein C20orf108
ENSDARG00000070391	NM_001082807	114385	zgc:163023	3:29844007-29853390	52.1731	4.74987	10.9841	38.8347	3.36055	11.5561	11.2701	unknown	ZFIN Unigene	hypothetical protein LOC556934, homologue of tetraspanin-4
ENSDARG00000077876	NM_213027	33055	zgc:73185	Zv8_scaffold2955:97133-99628	193.275	19.3193	10.0042	247.854	19.8704	12.4735	11.2389	unknown	ZFIN Unigene	hypothetical protein LOC406300, ? family with sequence similarity 96, member A
ENSDARG00000056125	NM_001082917	110947	myct1	20:25701905-25705382	16.4875	0	3.44535	16.7156	0.882496	18.9413	11.1933	ec rbc	ZFIN	myc target 1. NB MO KD causes blood defects in 80%. No mention of vasc defect for this MO (Echfeldt PLoS Biol. 3(8):e254)
ENSDARG00000020984	NM_001080028	101972	slc16a10	20:352767-384431	30.0588	2.61614	11.4898	43.8781	4.07502	10.7676	11.1287	unknown	ZFIN	si:ch211-241j12.1, Solute carrier family 16, member 10 (aromatic amino acid transporter) (slc16a10)
ENSDARG00000011876	NM_001099445	74572	ednra	1:36090775-36127524	53.3597	3.25518	16.3922	22.4887	3.93323	5.71762	11.0549	nc pa	ZFIN	endothelin receptor type A
ENSDARG00000013110			EPB49	10:20130107-20149128	108.478	11.1047	9.76866	122.163	9.94046	12.2895	11.0291	rbc	Ensembl	erythrocyte membrane protein band 4.9 (dematin)
ENSDARG00000074782			LOC799479	7:54595701-54606774	9.29913	0	2.7504	14.8012	0.770823	19.2018	10.9761	unknown	Ensembl	Novel prot. No other info
ENSDARG00000077039	NM_001115066	107226	esam	10:29718380-29798641	13.3859	1.13426	11.8014	18.8628	1.87318	10.0699	10.9357	ec	ZFIN	endothelial cell adhesion molecule a
ENSDARG00000045959	NM_001113377	142587	csf3r	11:23559867-23577517	10.385	0	2.86868	11.5218	0.6099	18.8913	10.88	wbc	ZFIN	colony stimulating factor 3 receptor (granulocyte)
ENSDARG00000061445		42208	adcy6a	23:13579896-13695918	40.5674	4.14475	9.78766	61.0102	5.16383	11.8149	10.8013	unknown	ZFIN	adenylate cyclase 6
ENSDARG00000055278	NM_131338	75096	cfb	21:29720637-29765454	26.5365	0	4.20291	14.507	0.839111	17.2885	10.7457	wbc	ZFIN	complement factor B
ENSDARG00000076768			REPS2	Zv8_NA3343:73995-131411	7.5643	0.774236	9.77002	9.94217	0.855836	11.6169	10.6935	ec rbc	This study	RALBP1 associated Eps domain containing 2, imp for recep mediated endocytocsis
ENSDARG00000074692	NM_001144794	90162	B8JJU2_DANRE	13:7144693-7148224	19.329	0	3.67805	22.5368	1.27308	17.7026	10.6903	unknown	ZFIN	si:dkey-45k15.2. Novel prot PREDICTED: similar to SEC6-like protein C14orf73 homolog (unigene)
ENSDARG00000004105		75821	tie1	6:35588497-35594662	26.6938	1.57887	16.9069	27.7377	0	4.28327	10.5951	ec	ZFIN, Pubmed	vasc
ENSDARG00000030307	NM_001042686	134294	hspa12b	7:66460237-66493660	10.8464	1.02971	10.5335	10.7263	1.01871	10.5293	10.5314	ec	ZFIN, Pubmed	heat shock protein 12B. MO KD blocks ISV formation (Journal of Cell Science 119, 4117-4126 (2006).
ENSDARG00000007727	NM_001115093	88587	rgl2	16:44654130-44688196	20.9646	2.71234	7.72934	29.4496	2.23284	13.1893	10.4593	unknown	ZFIN	ral guanine nucleotide dissociation stimulator-like 2 = regulator of GTPase signal transduction. Interacts with ras and raf GTPases Ferro J biochem 2008
ENSDARG00000012137	NM_001020522	26640	cyp46a1	20:4947205-4961574	21.2453	2.06048	10.3108	32.01	3.07848	10.398	10.3544	unknown	ZFIN	cytochrome P450, family 46, subfamily A, polypeptide 1, cholesterol metabolism
ENSDARG00000021339	NM_199271	77201	cpa5	25:18978321-18989066	13.7593	0	3.20296	10.9922	0.635986	17.2837	10.2433	rbc	ZFIN	carboxypeptidase A5
ENSDARG00000056744	NM_001139464	82353	ela2	8:21758037-21763483	17.6348	0	3.54147	38.9025	2.3238	16.7409	10.1412	wbc	ZFIN Pubmed	elastase 2. Present in neutrophils (Br J Haematol. 2009 Feb;144(4):459-67).
ENSDARG00000077285		74559	scarf1	15:28739005-28751914	5.12858	0	2.22031	7.59902	0.422898	17.9689	10.0946	ec	ZFIN	scavenger receptor class F, member 1. EC in situ by Sumanas (Blood. 106(2):534-541).
ENSDARG00000056920	NM_205670	89035	tmem88a	10:17522659-17530159	35.5101	3.13737	11.3184	46.4123	5.23206	8.87075	10.0946	ec rbc	This study	transmembrane protein 88 a, negative regulator of Wnt by binding disheveled
ENSDARG00000058598			SOX18	23:7441075-7443807	39.2546	3.96297	9.90535	41.5112	4.10188	10.12	10.0127	ec	ZFIN	lymphatic development
ENSDARG00000070404	NM_199788	75667	inka1b	6:56577042-56584153	35.3588	2.95158	11.9796	39.8625	5.00601	7.96293	9.97127	ec pa tailbud	This study	induced in neural crest by AP2, 1b
ENSDARG00000055504		76934	wu:fb66f03	7:19077934-19085841	24.6556	3.48862	7.06744	30.2028	2.35032	12.8505	9.95897	unknown	ZFIN	EST only
ENSDARG00000060012	NM_001114846	111178	f2r	5:47590020-47591841	59.827	5.70086	10.4944	53.936	5.7861	9.32165	9.90802	blood	ZFIN	coagulation factor II (thrombin) receptor
ENSDARG00000017367		149655	LOC563403	12:19524017-19560890	6.53669	0.710123	9.20501	6.75975	0.6389	10.5803	9.89265	unknown	Ensembl Entrez gene	hypothetical LOC563403 likely, rhomboid serine protease -> cut prots on inner cell membrane
ENSDARG00000040930	NM_001077320	26865	deptor	16:13537549-13625309	15.3601	1.96864	7.80239	20.9784	1.75117	11.9796	9.89102	unknown	ZFIN	DEP domain-containing mTOR-interacting protein, likely regulates specific G protein-coupled recep activation
ENSDARG00000068233	NM_200371	86328	zgc:64051	5:24841451-24851154	7.90053	0.746866	10.5782	8.72343	0.961505	9.07268	9.82546	wbc	ZFIN	leukocyte surface antigen CD53
ENSDARG00000044694			LOC796938	21:21141788-21152679	8.79746	0	2.69357	9.14308	0.540122	16.9278	9.81069	wbc	Ensembl Pubmed	FYN binding protein aka ADAP. Found in T cells and imp for func (J Biol Chem. 2010 Apr 9;285(15):11100-5.)
ENSDARG00000019651	NM_001082815	83435	zgc:162239	21:42604996-42617620	6.74628	0.762279	8.85015	9.85928	0.917966	10.7404	9.79525	unknown	ZFIN	hypothetical protein LOC558037. Homologue of septin 5. septin complex = GTPase superclass for cytokinesis
ENSDARG00000075136	NM_001003590	117056	zgc:101030	11:42245871-42264657	19.0086	2.04745	9.28404	24.3154	2.38039	10.2149	9.74946	rbc	This study	Hypothetical prot. Homologue of ADP-ribosylation factor 5 involved in GTPase mediated signal transduction
ENSDARG00000074434	XM_001922812		-	17:43942021-43946854	10.4112	0	2.87146	15.4754	0.936934	16.5171	9.69426	unknown	Ensembl Entrez gene	LOC100149611 complement component C1q receptor-like NB possibly clec14a but doesn't correctly map (same chromosome) and already in list above
ENSDARG00000033285	NM_001007372	80846	zgc:101897	13:26152475-26158277	57.3895	4.89451	11.7253	55.8447	7.37449	7.57269	9.64898	unknown	ZFIN unigene	hypothetical protein LOC492500, homologue of glutathione S-transferase omega-1 isoform 1
ENSDARG00000009123	NM_001130598	119576	si:ch211-260g14.8	20:33867639-33875146	14.5387	1.96253	7.40814	22.9949	1.93606	11.8772	9.64265	unknown	ZFIN	hypothetical protein LOC558139
ENSDARG00000074175			B8JLW1_DANRE	21:2559327-2563228	111.373	14.8547	7.49749	145.782	12.5759	11.5922	9.54483	unknown	Ensembl uniprot	Novel zinc finger protein
ENSDARG00000015815	NM_131472	75094	kdrl	14:34118968-34180702	30.2462	2.79266	10.8306	39.9899	4.88159	8.19198	9.51129	ec	ZFIN, Pubmed	vegf receptor
ENSDARG00000075963	NM_131471	75075	mhc1uba	19:6688468-6716651	3.8942	0.845654	4.60496	4.91583	0.345945	14.2099	9.40741	wbc	ZFIN	major histocompatibility complex class I UBA gene
ENSDARG00000003113	NM_001002646	88169	ada	23:25407348-25437555	4.32097	0.361497	11.953	3.84215	0.565099	6.79907	9.37603	wbc	ZFIN	adenosine deaminase
ENSDARG00000040319	XM_001341022		C5AR_DANRE	18:45691473-45692514	7.29007	0	2.51297	9.29511	0.583501	15.9299	9.22143	wbc	Ensembl uniprot	C5a anaphylatoxin chemotactic receptor
ENSDARG00000043475	NM_001004548	85673	tagap	20:12266491-12278612	4.00142	0.794686	5.03522	3.6375	0.272275	13.3597	9.19744	wbc	ZFIN	T-cell activation GTPase activating protein
ENSDARG00000067672	NM_001110285	84556	card9	5:52556086-52566021	12.0533	1.30781	9.2164	14.5925	1.5948	9.15005	9.18323	unknown	ZFIN	card9 = caspase recruitment domain-containing protein 9, involved in NFkB activation
ENSDARG00000071552	NM_200208	117193	pppde2b	12:17874327-17877146	24.6468	2.6943	9.14776	22.8785	2.48407	9.21009	9.17892	unknown	ZFIN	PPPDE peptidase domain containing 2b ? deubiquitinating enzyme
ENSDARG00000056765	NM_199886	75684	ela2l	8:21750818-21757173	19.3912	2.5556	7.58773	28.064	2.62039	10.7099	9.14879	unknown	ZFIN	elastase 2 like
ENSDARG00000045561	NM_001006049	77501	dram1	4:17475391-17483117	6.65028	0.937289	7.09523	9.25519	0.853317	10.8461	8.97068	unknown	ZFIN	DNA-damage regulated autophagy modulator 1
ENSDARG00000044318			LOC797491	6:43253789-43275309	8.31659	0	2.63765	10.2669	0.682824	15.0359	8.83679	unknown	Ensembl ZFIN	integrin, beta 7
ENSDARG00000008186	NM_212843	83332	syk	10:5787682-5819117	6.48874	0.616179	10.5306	6.43979	0.902661	7.13423	8.83242	ec wbc	ZFIN Pubmed	tyrosine-protein kinase SYK. Imp for migration of blood cells (Blood. 2010 Dec 1. [Epub ahead of print]) and EC (Dev. Biol. 340(1):22-29).
ENSDARG00000002405	NM_001110461	133163	si:ch211-225b11.1	5:18725560-18753365	52.2613	6.5676	7.95744	71.4589	7.37687	9.68689	8.82216	unknown	ZFIN	hypothetical protein LOC561694 ? homologue of sodium- and chloride-dependent GABA transporter 1 -> terminates GABA action by uptake into cells
ENSDARG00000071560	NM_131318	75093	dlx4b	12:6995251-7004365	16.7002	1.14561	14.5776	5.88622	2.0038	2.93753	8.75754	pa	ZFIN
ENSDARG00000003022			LOC558313	21:42578099-42599025	20.9601	2.22475	9.42133	25.9356	3.2171	8.06179	8.74156	ec	Ensembl	LIM domain kinase 1 (not same loc as ZFIN LIMK1), regulator of actin cytoskeleton
ENSDARG00000058644	NM_001079993	74668	zgc:153268	9:7106435-7126820	45.738	4.96864	9.20534	54.2335	6.57493	8.24853	8.72693	unknown	ZFIN	DnaJ (Hsp40) homolog, subfamily B, member 2
ENSDARG00000031761	NM_205757	79878	dab2	5:30426146-30438287	52.8446	7.13396	7.40747	62.6815	6.25905	10.0145	8.711	ec (venous)	ZFIN	disabled homologue 2, venous marker
ENSDARG00000076329			RABGAP1L (2 of 2)	22:17439518-17455236	45.3085	6.79541	6.66752	60.0169	5.64103	10.6394	8.65343	rbc	Pubmed	RAB GTPase activating protein 1-like
ENSDARG00000052741			CARD11	3:38712972-38754408	3.17304	0.372284	8.52317	5.01081	0.579049	8.65352	8.58834	unknown	ZFIN	caspase recruitment domain family, member 11, NFkB activation
ENSDARG00000008678	NM_001037106	77141	snx3	20:32181526-32208339	20.5965	2.73853	7.52101	30.2696	3.19865	9.46324	8.49212	ec rbc	This study	sorting nexin 3, regulate endosomal sorting and also shown to regulate neurite outgrowth and bind to phosphatidyl inositol phosphates Mizutani, cellular signalling 2009, likely EC ? one to study??
ENSDARG00000058348	NM_213090	76642	scinlb	2:9982031-10036210	29.9291	2.55587	11.7099	26.9869	5.19527	5.19451	8.45223	unknown	ZFIN	scinderin like b, actin binding
ENSDARG00000005821	NM_001110462	66415	ncf2	7:43781674-43789788	9.13236	1.28997	7.07951	13.4031	1.36765	9.8001	8.4398	wbc	ZFIN	zgc:158405, ncf2 = neutrophil cytosolic factor 2
ENSDARG00000042760	NM_201133	26559	STK10	21:45488497-45534842	20.2762	2.0216	10.0298	24.8826	3.67436	6.77195	8.40087	rbc	ZFIN, Pubmed	Serine/threonine-protein kinase 10, blood expression (J Biol Chem. 2003 May 16;278(20):18221-8)
ENSDARG00000079898	NM_001099228	115655	zgc:162651	7:17588780-17591777	19.9588	1.7358	11.4983	7.17021	1.36628	5.24798	8.37315	unknown	ZFIN	hypothetical protein LOC323364
ENSDARG00000018461	NM_213013	47533	zgc:56095	24:7697287-7702155	450.124	56.8248	7.92126	444.638	50.7501	8.76132	8.34129	rbc	ZFIN	ferric iron binding
ENSDARG00000019371	NM_001014829	87605	flt1	24:21310190-21368166	5.75142	0	2.30965	4.83265	0.336378	14.3667	8.33819	ec	ZFIN	fms-related tyrosine kinase 1 (vascular endothelial growth factor/vascular permeability factor receptor)
ENSDARG00000061809			WNK4	12:3412569-3480752	29.6908	4.8439	6.12952	47.288	4.65766	10.1527	8.14113	unknown	Ensembl Pubmed	Serine/threonine-protein kinase WNK4 = regulator of Na-Cl co-transporter
ENSDARG00000022772	NM_001122748	40515	NP_001116220.1	5:22601250-22741803	12.538	1.56371	8.01811	17.1318	2.11142	8.11388	8.06599	unknown	ZFIN unigene	si:ch211-106a19.1. Unigene: oxysterol-binding protein 2, family imp for control of lipid metabolism, regulation of vesicle transport, and cell signalling events
ENSDARG00000036616	NM_001020478	45596	gpr182	20:51371247-51373512	8.5866	0.815206	10.533	8.64613	1.56574	5.52207	8.02756	ec	ZFIN	G protein-coupled receptor 182, aka adrenomedullin (AM) receptor, AM KO mice have vascular fragility (JCI paper, also see ramp2)
ENSDARG00000033042	NM_001136242	104771	ptprja	7:39884882-39942281	3.03694	0.286969	10.5828	1.92299	0.369717	5.20125	7.89203	ec	ZFIN, Pubmed	protein tyrosine phosphatase, receptor type, J a, imp for artery specification (Dev. Biol. 324(1):122-130).
ENSDARG00000006251	NM_001083812	77474	ell2	21:9459850-9483827	58.3463	10.5246	5.5438	71.2252	7.09466	10.0393	7.79154	rbc	ZFIN	elongation factor, RNA polymerase II, 2
ENSDARG00000056845			A8E7E2_DANRE	22:25666072-25692462	3.43464	0.477789	7.18861	2.65378	0.31636	8.38848	7.78855	unknown	Ensembl Uniprot	Novel protein containing multiple sushi domains (SCR repeat)
ENSDARG00000013657	NM_213458	150718	sh3bp5	Zv8_scaffold3066:195806-232099	52.7944	7.33509	7.19751	58.7578	7.03781	8.34888	7.77319	rbc wbc	ZFIN, Pubmed	SH3-domain binding protein 5 (BTK-associated), b cell development
ENSDARG00000043376	NM_001040385	89996	egfl7	Zv8_NA3726:13691-20995	34.596	6.41269	5.39493	55.2323	5.44214	10.149	7.77197	ec	ZFIN	EGF-like-domain, multiple 7, imp for vasc tube form -> vasculogenesis defect in ZF
ENSDARG00000007915	NM_131093	4151	jak2a	21:52426-72350	89.1821	13.8053	6.45999	138.317	15.5265	8.90845	7.68422	rbc	ZFIN	Janus kinase 2a
ENSDARG00000081589			dre-mir-144	5:41284078-41284167	67.0601	0	6.33026	141.864	0	8.95013	7.6402	rbc	ZFIN	mir144. Imp for erythrocyte maturation (J Exp Med. 2010 Jul 5;207(7):1351-8 and Blood. 113(8):1794-1804)
ENSDARG00000062113			A2BIH6_DANRE	2:22633902-22636380	11.0198	1.35819	8.11359	10.4032	1.46485	7.10189	7.60774	nc wbc	ZFIN Pubmed	Novel protein similar to vertebrate leucine rich repeat containing 8 family, member D (LRRC8D). Imp for B cell development (FEBS Lett. 2004 Apr 23;564(1-2):147-52). ? func
ENSDARG00000043154	NM_131176	21244	ucp2	Zv8_NA4651:865-4056	220.977	33.6224	6.57231	261.99	30.5226	8.58348	7.5779	rbc	ZFIN	uncoupling protein 2, mitochondrial memb in blood
ENSDARG00000021293	NM_205681	84266	zgc:77775	Zv8_NA5595:15239-31917	17.5048	1.89489	9.2379	17.2724	2.92836	5.89832	7.56811	ec nc	ZFIN	Putative N-acetylglucosamine-6-phosphate deacetylase imp for hyaluronan metabolism
ENSDARG00000007889	NM_131672	133025	csf1ra	14:4229804-4405908	3.28468	0.336572	9.75922	6.95383	1.33416	5.21214	7.48568	nc wbc	ZFIN	Macrophage colony-stimulating factor 1 receptor Precursor
ENSDARG00000043665	NM_213021	142548	glrx5	20:9544966-9548837	451.495	58.5425	7.71226	530.311	73.1892	7.24575	7.47901	rbc	ZFIN	glutaredoxin 5 homolog
ENSDARG00000020270	NM_001030128	89021	DNM2	1:58920291-58941197	97.4943	17.237	5.65611	139.792	15.1985	9.19775	7.42693	unknown	ZFIN	dynamin 2, membrane trafficking human mutations cause charcot marie tooth and myopathies
ENSDARG00000021149	NM_194379	76268	cbr1l	21:23001079-23009058	36.5944	4.79716	7.62835	32.4298	4.51378	7.18462	7.40648	unknown	ZFIN	carbonyl reductase 1-like (NADPH)
ENSDARG00000060263		82184	A4IFY0_DANRE	3:52724069-52756073	7.28766	0	2.51266	9.81767	0.802626	12.2319	7.3723	ec	Unigene Pubmed	PREDICTED: platelet/endothelial cell adhesion molecule
ENSDARG00000060396			A2BFW5_DANRE	5:32736780-32869896	15.3404	1.57278	9.75368	10.0596	2.02079	4.97805	7.36587	ec	This study	Novel protein similar to human laminin, gamma 3 (LAMC3), laminin are major adhesive molecules in BM
ENSDARG00000044556	NM_001098748	83835	pacs1	21:29818186-29859673	17.6238	2.76564	6.37241	16.5451	1.98943	8.3165	7.34446	unknown	ZFIN Entrez gene	phosphofurin acidic cluster sorting protein 1, cellular trafficking
ENSDARG00000055398	NM_131729	83301	foxc1b	20:26343758-26345707	62.9799	5.67751	11.0929	24.4459	6.83584	3.57614	7.33451	ec	ZFIN, Pubmed	forkhead box C1b. MO KD cause ISV and circ defect (Cell 135(6):1053-1064)
ENSDARG00000059054	NM_200996	151875	pdk2	19:5404880-5417714	11.9156	1.92742	6.18215	7.33236	0.865079	8.47594	7.32905	unknown	ZFIN	pyruvate dehydrogenase kinase, isoenzyme 2
ENSDARG00000026682	NM_001008647	134179	zgc:101583	14:40747514-40752160	16.964	2.21495	7.65886	10.4067	1.49412	6.9651	7.31198	unknown	ZFIN	hypothetical protein LOC494104 ? homlogue to magnesium transporter NIPA2
ENSDARG00000079431			A3QK27_DANRE	3:12633140-12635236	19.2483	2.02416	9.50928	22.3651	4.43711	5.04047	7.27487	unknown	Ensembl Pubmed	Transmemb transporter in Na-neurotransmitter symporter family
ENSDARG00000009313	NM_200031	1302	zgc:63831	3:22088396-22100276	19.7727	2.30363	8.58328	20.8196	3.49036	5.96489	7.27408	unknown	ZFIN unigene	hypothetical protein LOC336746 cathepsin D precursor (aspartic proteinase)
ENSDARG00000009079	XM_693442	120373	LOC570014	23:16117041-16129763	5.80258	0.601431	9.64796	3.38056	0.695903	4.8578	7.25288	unknown	Ensembl Entrez gene	Hypothetical prot LOC570014, Major facilitator superfamily domain-containing protein 2-like
ENSDARG00000057273		81553	B8A697_DANRE	13:19755683-19802273	12.21	1.49022	8.19342	13.2519	2.13722	6.20053	7.19698	pnd	This study	Novel protein similar to vertebrate arachidonate 5-lipoxygenase (ALOX5)
ENSDARG00000015551	NM_131585	6496	fth1a	4:35719005-35727773	5549.63	824.658	6.72961	6886.51	903.302	7.62371	7.17666	rbc	ZFIN	ferritin, heavy polypeptide 1b
ENSDARG00000045003	NM_001030244	76679	vsg1	11:5734279-5739023	17.3928	3.1442	5.53171	22.6923	2.57921	8.79816	7.16493	ec	ZFIN	vessel-specific 1, covassin microarray, aka plvap -> reg by VEGF
ENSDARG00000079291			LOC100003767	23:32932745-32963018	2.63564	0.401991	6.55647	2.94571	0.379099	7.77029	7.16338	unknown	ZFIN	RAPGEF3, Rap guanine nucleotide exchange factor (GEF) 3 (aka EPAC1)
ENSDARG00000060668			NP_001038487.1	22:41202923-41206233	33.6484	4.16844	8.07218	37.7733	6.17283	6.11928	7.09573	unknown	Ensembl	TM4S18 transmembrane 4 L six family member 18
ENSDARG00000007129			A3QK28_DANRE	3:12611476-12628477	14.397	1.79521	8.01967	15.2809	2.47668	6.16991	7.09479	unknown	Ensembl Uniprot	Transmemb transporter in Na-neurotransmitter symporter family
ENSDARG00000079851	NM_001130655	86775	si:ch211-122l24.4	2:39923113-39923892	3.77828	0	2.00783	14.4124	1.18708	12.1411	7.07444	unknown	ZFIN unigene uniprot	hypothetical protein LOC100170820 (unigene)
ENSDARG00000010556			MMP25 (2 of 2)	12:4575811-4593112	12.9039	1.7259	7.47662	9.09171	1.36882	6.64201	7.05931	wbc	Ensembl Entrez gene Pubmed	Matrix metalloproteinase-25-like, leucocytes (Cell Res 9 (4): 291–303)
ENSDARG00000002021	NM_212809	80010	pygb	17:15481774-15508144	34.3669	4.15409	8.27303	29.8653	5.1216	5.83124	7.05214	unknown	ZFIN	glycogen phosphorylase, brain form carbhydrate metabolism
ENSDARG00000040485	NM_001001947	79081	dfna5	16:19501086-19517157	16.1533	2.42468	6.66203	18.8205	2.53407	7.42699	7.04451	nc rbc	ZFIN	deafness, autosomal dominant 5
ENSDARG00000025350	NM_001002468	5684	prdx2	1:51641136-51649101	1299.6	228.044	5.6989	1679.98	201.004	8.35794	7.02842	rbc	ZFIN	peroxiredoxin 2
ENSDARG00000010625	NM_001002561	84618	clic2	14:35277227-35286520	31.1551	4.43877	7.01886	47.5512	6.80664	6.986	7.00243	rbc	ZFIN	zgc:92762 clic2 = chloride intracellular channel protein 2
ENSDARG00000051853	NM_001080641	78057	galns	7:58099565-58142049	16.7205	2.36771	7.06189	26.8231	3.91969	6.84317	6.95253	unknown	ZFIN	galactosamine (N-acetyl)-6-sulfate sulfatase, lysosome component for GAG breakdown
ENSDARG00000071413		BX569795	Q1LWG8_DANRE	22:22573264-22582179	17.7386	4.20327	4.22019	22.5157	2.32511	9.68371	6.95195	unknown	Ensembl Entrez gene ZFIN	LOC564723 similar to mesoderm induction early response 1 . Correct chromosome for mier2 in ZFIN
ENSDARG00000008423	NM_001030105	48383	tfec	4:14047511-14062108	9.18917	2.17094	4.23281	18.5711	1.92046	9.67013	6.95147	wbc	ZFIN uniprot	si:ch211-238e6.5, tfec, transcription factor EC,bHLH tx fx ? macrophage differentiation
ENSDARG00000036074	NM_131885	78568	cebpa	7:38492720-38495597	24.3738	2.71541	8.9761	21.8945	4.56166	4.79968	6.88789	rbc	ZFIN	CCAAT/enhancer-binding protein alpha
ENSDARG00000063297	NM_001145693	110905	abcb6	1:7894175-7917257	20.5294	4.11108	4.99368	25.9232	2.95249	8.78011	6.8869	rbc	ZFIN Pubmed	ATP-binding cassette, sub-family B (MDR/TAP), member 6 imp for Fe homeostasis and porphyrin transport (Nature. 2006 Oct 5;443(7111):586-9.)
ENSDARG00000040535		151958	LOC793671	10:7527506-7586850	4.32923	0.576596	7.50826	4.35941	0.704741	6.18583	6.84704	unknown	Unigene Uniprot	hypothetical LOC793671, homologue of chondroitin sulfate N-acetylgalactosaminyltransferase 1 (unigene)
ENSDARG00000014866	NM_001002056	83735	hprt1l	25:38296212-38306911	55.1084	8.37545	6.57975	56.4052	8.10548	6.9589	6.76933	unknown	ZFIN	hypoxanthine phosphoribosyltransferase 1
ENSDARG00000022165	NM_001002215	76590	zgc:92357	4:12323887-12330434	20.14	2.26617	8.88724	15.3735	3.32278	4.6267	6.75697	unknown	ZFIN	hypothetical protein LOC431762 ? microsomal glutathione S-transferase 1
ENSDARG00000042310	NM_001014321	83766	zgc:113340	18:45037608-45043620	40.701	9.01743	4.51359	65.9615	7.37559	8.94322	6.7284	unknown	ZFIN	Novel prot of unknown func
ENSDARG00000015374	NM_200355	83376	st3gal3	6:4626663-4697715	56.6957	10.7361	5.28085	73.0838	9.03652	8.0876	6.68423	unknown	ZFIN	ST3 beta-galactoside alpha-2,3-sialyltransferase 3, golgi memb
ENSDARG00000074465		104515	LOC798746	7:29900048-29939285	20.4596	3.95712	5.17033	28.0196	3.41831	8.19692	6.68362	unknown	Ensembl Uniprot	PREDICTED: similar to vacuolar protein sorting 13C (yeast), intracellular trafficking and signaling
ENSDARG00000022841			ptk2ba	17:6050033-6136541	2.39571	0.376988	6.35487	3.44663	0.492272	7.00147	6.67817	wbc	ZFIN pubmed	PTK2B protein tyrosine kinase 2 beta. Likely from wbc (J Biol Chem. 2010 Oct 8;285(41):31174-84)
ENSDARG00000055342	XM_001332288		LOC792742	7:19626119-19646935	5.75091	0.964843	5.96046	11.3591	1.53647	7.39299	6.67672	unknown	Ensembl Entrez gene	solute carrier family 16, member 11
ENSDARG00000015453	NM_001003627	34030	me2	5:3862623-3910449	53.7889	8.33429	6.45393	77.46	11.2885	6.86185	6.65789	heart	ZFIN	malic enzyme 2, NAD(+)-dependent, mitochondrial -> maleate to pyruvate
ENSDARG00000070601	XM_001920828		LOC100150414	11:22923599-22993371	11.1183	1.52993	7.2672	9.50281	1.57821	6.02126	6.64423	unknown	Ensembl Entrez gene Pubmed	Ras association (RalGDS/AF-6) domain family member 5, associated with Ras, Rap1 and other GTPases
ENSDARG00000055781	XM_001340689		LOC100000544	6:40526994-40529223	5.04491	0	2.20794	6.09718	0.550628	11.0731	6.64054	unknown	Ensembl Entrez gene	prostaglandin E2 receptor EP3 subtype-like
ENSDARG00000079933	XM_679321		LOC556497	10:21912932-21923033	4.63257	0	2.14558	5.30062	0.476411	11.1261	6.63586	unknown	Ensembl Entrez gene	solute carrier family 46, member 3-like
ENSDARG00000036245		156480	LOC563623	19:17510452-17528745	9.66863	1.80422	5.3589	11.4004	1.44122	7.91024	6.63457	unknown	ZFIN	EST only
ENSDARG00000059729	NM_001099993	81910	si:ch211-89f7.1	5:10702153-10724600	14.8162	3.19431	4.63831	23.7728	2.75857	8.6178	6.62805	unknown	ZFIN	SEC14-like protein 3, has GTPase func
ENSDARG00000055974	NM_001002569	85410	zgc:109981	19:47123192-47131568	13.0045	3.00428	4.32866	11.9202	1.34164	8.8848	6.60673	unknown	ZFIN	Probable thiopurine S-methyltransferase (purine salvage pathway)
ENSDARG00000079463		2357	LOC100003570	7:19104820-19121567	15.2675	2.92344	5.22244	16.3345	2.04757	7.97751	6.59997	unknown		LOC100003570 Epididymis-specific alpha-mannosidase-like, carbohydrate metabolism
ENSDARG00000053868	NM_001037375	47591	etv2	16:40941558-40946625	40.7917	4.494	9.07692	59.0603	14.3944	4.10301	6.58997	ec	ZFIN, Pubmed	ets variant gene 2 = etsrp
ENSDARG00000014588	NM_001099987	89917	adcy2b	19:26583726-26750450	5.20656	1.00528	5.17921	6.64853	0.831748	7.99344	6.58633	unknown	ZFIN	adenylate cyclase 2b (brain)
ENSDARG00000061682			LOC568201	17:15585720-15648728	22.0555	2.76085	7.98866	12.978	2.53299	5.12359	6.55613	unknown	Ensembl Entrez gene	BICC1 bicaudal C homolog 1, RNA binding prot that promotes polyadenylation and translation
ENSDARG00000075273			THSD1	10:25256354-25260533	7.29225	1.76619	4.1288	9.32774	1.04434	8.93171	6.53026	ec rbc	ZFIN Pubmed	thrombospondin, type I, domain containing 1. Expressed on EC and haemato cells (Blood. 2006 Jun 1;107(11):4317-25.).
ENSDARG00000019130	NM_001099245	86366	plk2b	8:17401278-17408769	36.7346	5.50326	6.67506	40.1552	6.34468	6.32896	6.50201	ec	ZFIN	polo like kinase 2b
ENSDARG00000077618		10282	wu:fk30a05	17:31593351-31621104	34.4234	4.17364	8.24781	20.7147	4.38222	4.72699	6.4874	unknown	ZFIN	EST no other info
ENSDARG00000076020			B0UY77_DANRE	2:32911444-32970451	0.883889	0.333008	2.65426	2.42391	0.235415	10.2963	6.47529	unknown	ZFIN Pubmed	Novel protein similar to human and mouse pappalysin 2 (PAPPA2) = cleaves IGF (J Biol Chem. 2001 Jun 15;276(24):21849-53)
ENSDARG00000035459	NM_001100036	53252	spns3	5:29092012-29110230	6.4126	0	2.39976	4.63857	0.44152	10.5059	6.45283	unknown	ZFIN	spinster homolog 3 (Drosophila)
ENSDARG00000036116	NM_001035264	86151	eif3hb	19:45314540-45418461	26.4203	4.31571	6.12189	34.9743	5.23009	6.68713	6.40451	heart	ZFIN	eif3hb, eukaryotic translation initiation factor 3, subunit H, b. Dev Dyn paper 2010 showed eifha & b forms. The b form had a cardiac phenotype (oedema) with MO KD but a form had neural and ISV (likely somite related).
ENSDARG00000012271	NM_200457	119012	tmem206	17:44116035-44123318	19.7343	3.41979	5.77062	19.6341	2.78996	7.03741	6.40402	unknown	ZFIN	transmembrane protein 206
ENSDARG00000075149	NM_001109715	36597	zgc:165534	16:39321662-39354755	8.78977	2.02088	4.34948	11.0343	1.30793	8.43646	6.39297	unknown	ZFIN	hypothetical protein LOC569719, homologue to N-acetylglucosamine-1-phosphodiester alpha-N-acetylglucosaminidase precursor, catalyzes the second step in the synthesis of the mannose 6-phosphate recognition signal on lysosomal enzymes
ENSDARG00000078959	NM_001177445		-	11:31211692-31224966	9.23385	1.11231	8.30151	7.27225	1.63137	4.45776	6.37963	unknown	Ensembl Pubmed	two pore channel 3,present on endosomes
ENSDARG00000078227		108667	CSPG4	25:5170777-5221429	36.9056	4.52016	8.16467	19.1794	4.17454	4.59437	6.37952	unknown	ZFIN	chondroitin sulfate proteoglycan
ENSDARG00000031817	NM_001014371	39320	zgc:113099	1:25844130-25891965	2.37406	0.515301	4.60713	3.43033	0.421866	8.13133	6.36923	ec rbc	This study	tripartite motif-containing protein 2 aka Trim2, E3 ubiquitin ligase involved in cell polarity for neuron outgrowth
ENSDARG00000014836		115612	smchd1	Zv8_NA3751:248-10542	58.9998	12.6823	4.65214	86.7296	10.7347	8.07937	6.36575	rbc	ZFIN, Pubmed	structural maintenance of chromosomes flexible hinge domain containing 1, rbc formation exp haem 2008 paper
ENSDARG00000015399	NM_001080186	89399	foxf1	18:28579167-28583032	14.4428	1.67207	8.63768	7.79356	1.91438	4.07106	6.35437	ec	ZFIN Pubmed	zgc:158301, foxf1 Forkhead box protein F1, mesoderm and pulm vasculature defects in mouse KO (Dev Biol. 2001 Jul 15;235(2):489-506.)
ENSDARG00000060893	NM_001082901	78298	si:ch211-197n10.4	19:34783002-34882928	3.36135	1.02015	3.29496	7.2691	0.779553	9.3247	6.30983	ec	ZFIN unigene uniprot	collagen alpha-2(VIII) chain (unigene). Component of EC BM. Imp for VSMC migration
ENSDARG00000077249		89481	LOC565801	3:50118628-50149831	4.81944	0	2.17414	3.93495	0.377644	10.4197	6.29694	unknown	ZFIN Pubmed	LOC565801 beta-chimaerin-like = Rac GAP
ENSDARG00000005897	NM_001006097	19211	dera	4:12360058-12371339	28.973	4.77412	6.06876	39.743	6.21416	6.39555	6.23216	nc rbc	ZFIN	2-deoxyribose-5-phosphate aldolase homolog (C. elegans),
ENSDARG00000057677	NM_001020548	89238	neu4	15:13818746-13826108	5.46288	0.724819	7.53689	3.57025	0.726485	4.91442	6.22565	wbc	ZFIN	sialidase 4, removes sialic acid from glycoprots, present in lysozymes, likely in macrophages
ENSDARG00000055075	NM_001035261	11428	svil	12:27851808-28025490	31.0925	5.5078	5.64518	32.8864	4.83269	6.80499	6.22508	unknown	ZFIN	supervillin, membrane assoc prot imp for receptor recycling inc ERK and actin-based cell motility (Traffic paper 2010)
ENSDARG00000058257	NM_212583	30340	slc39a1	7:13812222-13822171	11.1037	2.41983	4.58863	12.9345	1.64896	7.84404	6.21633	nc	ZFIN	solute carrier family 39 (zinc transporter), member 1 aka ZIP1
ENSDARG00000044125	NM_001002461	79021	zgc:92903	7:24417720-24424994	131.055	16.1126	8.1337	147.434	34.4024	4.28557	6.20963	unknown	ZFIN Pubmed	thioredoxin
ENSDARG00000020890	NM_131196	32606	tmod4	16:29125833-29146211	39.638	5.88866	6.73124	41.1396	7.27176	5.65745	6.19435	heart	ZFIN	tropomodulin 4 = muscle protein
ENSDARG00000053858	NM_001166582	39013	zgc:103738	17:35154946-35164598	13.2129	0	3.15173	16.7772	1.81802	9.22828	6.19	unknown	ZFIN unigene	PREDICTED: zgc:103738, homologue of cysteine-rich protein 1
ENSDARG00000051899	NM_001099422	86621	si:ch211-51l3.1	25:17030309-17037976	19.6389	3.01717	6.50905	17.3222	2.98636	5.80044	6.15474	unknown	ZFIN unigene	Exocyst complex component 3-like protein
ENSDARG00000037883	NM_001002694	114433	prcp	15:17697006-17782447	11.8602	2.15958	5.4919	15.7952	2.32223	6.80174	6.14682	ec rbc	This study	lysosomal prolylcarboxypeptidase (angiotensinase C)
ENSDARG00000002790	NM_212577	76279	ap2m1a	2:9146636-9175474	786.477	135.13	5.82015	900.937	142.356	6.32876	6.07446	rbc	ZFIN, Pubmed	adaptor-related protein complex 2, mu 1 subunit, a, recep mediated endocytosis, KO is lethal @ E3.5
ENSDARG00000078717	NM_001114911	118525	zgc:172265	16:27080293-27117802	20.645	2.56098	8.06137	11.2249	2.76442	4.06049	6.06093	unknown	ZFIN	hypothetical protein LOC100141346
ENSDARG00000040342	NM_001114911	118525	ITGA8 (1 of 2)	16:27130124-27208135	17.2523	2.21627	7.78439	10.2542	2.36743	4.33136	6.05787	unknown	ZFIN	Integrin 8a
ENSDARG00000042027	NM_200050	76340	prrx1b	20:34409891-34419248	25.2914	3.0798	8.21203	9.67758	2.48504	3.89434	6.05318	heart	ZFIN, Pubmed	paired related (mesoderm) homeobox 1b, most strongly expressed in muscle inc heart. Mouse KO had muscle defects
ENSDARG00000070846	NM_001173504	81198	dazap1	11:5571107-5614268	13.2915	2.36253	5.62596	15.2095	2.35186	6.46701	6.04648	unknown	ZFIN	DAZ (deleted in azoospermia) associated protein 1 = an RNA binding protein
ENSDARG00000045273	NM_001163897	79132	si:ch211-153c20.1	24:36164001-36168997	43.9541	6.37557	6.89414	32.8924	6.42537	5.11914	6.00664	ec	ZFIN Pubmed	tmem204, a homologue of clp24 = required for lymphatic development shown in zfish (Genes Dev. 2010 May;24(9):875-80)
ENSDARG00000028663	NM_131461	75820	tie2	5:624615-635138	8.95971	1.68293	5.32388	17.0838	2.56232	6.66732	5.9956	ec	ZFIN Pubmed	Tie2, endothelium-specific receptor tyrosine kinase 2
ENSDARG00000036462		27096	rab11fip1b	10:39339721-39375590	13.5882	2.19307	6.19597	19.3144	3.3705	5.73043	5.9632	unknown	ZFIN	RAB11 family interacting protein 1 (class I) b.
ENSDARG00000039932	NM_001114903	110946	cyth4b	6:418561-431553	9.28678	0	2.74902	8.51096	0.933139	9.12078	5.9349	unknown	ZFIN uniprot	cytohesin 4b = ARF guanyl-nucleotide exchange factor activity
ENSDARG00000053127		34689	helb	4:12375451-12386056	33.4452	5.96354	5.60828	45.5481	7.28435	6.25287	5.93058	rbc	ZFIN	hypothetical prot: helicase (DNA) B
ENSDARG00000041572	NM_001039460	134235	zfpm1	18:17583537-17645144	16.6457	3.11372	5.34592	20.8874	3.21421	6.49846	5.92219	heart rbc	ZFIN	zinc finger protein (aka FOG1), multitype 1, blood dev and cardiac looping
ENSDARG00000036670	NM_001030197	88828	aplnrb	10:9119357-9121439	28.1699	4.9039	5.74439	46.0197	7.56669	6.08188	5.91313	ec heart	ZFIN	apelin receptor b, ZF mutant grinch, cardiac dev (Dev. Cell 12(3):403-413)
ENSDARG00000071084			LOC100151491	6:11741371-11767252	14.7734	2.30834	6.40001	10.5503	2.01285	5.24147	5.82074	unknown	Ensembl Entrez gene	WAS/WASL interacting protein family, member 1-like
ENSDARG00000054162		155668	LOC561682	2:35827112-35837770	16.1827	2.47215	6.546	6.29307	1.23524	5.09461	5.82031	unknown	Ensembl Entrez gene	PREDICTED: si:dkeyp-66d1.4, likely homologue of nuclear factor of activated T-cells, cytoplasmic 1
ENSDARG00000019525	XM_002662169		LOC561554	5:62970295-65476470	1.80425	0.650909	2.77189	3.54188	0.401654	8.81824	5.79506	unknown	Ensembl Entrez gene	LOC100332392 CG12214-like. Homologue of tubulin folding cofactor E-like
ENSDARG00000056502	XM_001336488		LOC796217	24:34932739-34936662	18.7595	2.60401	7.20408	12.6729	2.90416	4.36371	5.78389	unknown	Ensembl Entrez gene	Shaw-related potassium channel protein Raw1-like.
ENSDARG00000062824	NM_001045074		NP_001038539.1	18:16430796-16438737	16.5051	0	3.44685	11.2449	1.39172	8.07986	5.76335	unknown	Ensembl Entrez gene	ALX homeobox protein 1.
ENSDARG00000056995	NM_131066	141640	snai1a	11:25017356-25023451	69.1288	9.97729	6.92861	80.0566	17.441	4.59014	5.75938	pa	ZFIN	snail homolog 1a
ENSDARG00000067785		152340	im:7153558	Zv8_NA2733:55319-91748	4.54619	1.33164	3.41398	8.43317	1.04186	8.09434	5.75416	ec rbc	ZFIN unigene Pubmed	Pard3 partitioning defective 3. Imp for EC polarity and lumen form (Dev Cell. 2010 Jan 19;18(1):39-51.). Beta 1 integrin acts upstream of PARD3.
ENSDARG00000038901	NM_001017620	76561	zgc:110256	7:22177599-22179299	26.8812	6.07599	4.42417	31.8785	4.58517	6.95252	5.68835	unknown	ZFIN	hypothetical protein LOC550283 precursor ? C17orf61 homolog
ENSDARG00000074230		104515	A8WFV8_DANRE	7:29963069-29992595	9.91541	2.41304	4.10909	11.7411	1.62042	7.24571	5.6774	unknown	Ensembl Uniprot unigene	LOC798746 protein, PREDICTED: similar to vacuolar protein sorting 13C (yeast) -> intracellular trafficking
ENSDARG00000019646	NM_130985	8299	twist3	23:42305-48828	17.9243	2.65694	6.74622	11.6933	2.53961	4.60437	5.67529	pa	ZFIN	twist3, bHLH tx fx, in situ found in branchial and pharyngeal arches and forbrain vessels
ENSDARG00000054099	NM_001111247	85875	zgc:100914	21:11913801-11925263	52.805	11.1983	4.71545	62.6386	9.4499	6.62849	5.67197	ec rbc	This study	CTP synthase-like, ? loc, UTP -> CTP. It forms filaments in bacteria (Nat Cell Bio 2010 paper)
ENSDARG00000074670		120031	matk	22:4554418-4569928	3.36166	1.54857	2.17082	8.73857	0.959096	9.11126	5.64104	wbc	Ensembl Entrez gene	A5WV29_DANRE, LOC567405 novel protein similar to vertebrate megakaryocyte-associated tyrosine kinase (MATK) is on ZFIN. Hemato cells (entrez gene)
ENSDARG00000061407	NM_001080636	41562	zgc:158741	Zv8_NA9181:22589-26391	34.6338	5.48902	6.30965	29.9013	6.0266	4.96155	5.6356	unknown	ZFIN unigene	hypothetical protein LOC791154, homologue to ras-related protein Rab-8B
ENSDARG00000039436	NM_001113731	25788	il13ra2	5:34860076-34874280	2.6514	0.834637	3.17671	5.51922	0.681882	8.0941	5.6354	ec	ZFIN	interleukin 13 receptor, alpha 2.
ENSDARG00000020442	NM_214769	6495	snx5	13:34142599-34152117	87.8129	16.2609	5.40025	97.3127	16.7513	5.80926	5.60476	ec rbc	ZFIN	Sorting nexin 5, required for trafficking mindbomb (E3 ubiquitin ligase required for Notch activation). MO causes vasc and blood defects
ENSDARG00000076867			MKL2 (2 of 2)	3:43368364-43416277	38.4871	5.22158	7.37078	20.8233	5.44287	3.82579	5.59829	ec	ZFIN Pubmed	MKL2 = myocardin-like 2, imp for vasc dev circ res r/v (Circ Res. 2007 Mar 16;100(5):633-44).
ENSDARG00000068516		116794	hapln1b	10:41265465-41275172	14.0618	2.27169	6.19002	24.4279	4.88682	4.99873	5.59437	ec	ZFIN	hyaluronan and proteoglycan link protein 1b
ENSDARG00000077938		78011	im:7144089	21:28801166-28802672	87.857	12.122	7.24773	56.9999	14.5606	3.91467	5.5812	unknown	ZFIN	Unknown function
ENSDARG00000005159			CYTH3 (1 of 2)	3:55836070-55860323	29.9478	3.60287	8.31221	16.4999	5.81695	2.83652	5.57436	unknown	Ensembl Pubmed	cytohesin 3 is an ADP ribosylation factor (ARF) guanine nucleotide transporter (ie GTP -> GDP).
ENSDARG00000036776	NM_001004540	16380	aldh8a1	23:31300663-31311789	4.44728	0.813041	5.46993	4.88806	0.862919	5.66456	5.56725	unknown	ZFIN	aldehyde dehydrogenase 8 family, member A1
ENSDARG00000013613	NM_001024414	84385	zgc:112421	2:9178573-9198648	28.0763	5.38817	5.21073	34.5883	5.85607	5.9064	5.55857	unknown	ZFIN	annexin A13, ca-phospholipid binding prots
ENSDARG00000045199	NM_213459	17116	zgc:55262	7:6303284-6374064	26.2625	4.44694	5.90575	26.2192	5.07806	5.16323	5.53449	pa rbc	ZFIN	calpain 1, large subunit
ENSDARG00000069335			BCL6B	7:19614069-19621517	10.9519	1.84786	5.9268	16.9951	3.30702	5.1391	5.53295	unknown	Ensembl	B-cell CLL/lymphoma 6, member B, zn finger transcription factor
ENSDARG00000007362	NM_200372	84358	sft2d1	13:4456280-4494344	49.567	7.81824	6.33992	54.5562	11.691	4.66651	5.50322	unknown	ZFIN	SFT2 domain containing 1= vesicle transport
ENSDARG00000051935	NM_213088	107258	dok1b	7:65352997-65386262	4.22775	0.653479	6.4696	3.8982	0.875543	4.45232	5.46096	wbc	ZFIN Pubmed	docking protein 1b. Mouse KO induces CML like disorder
ENSDARG00000044807	NM_001007056	78434	dck	21:5710029-5835098	36.7678	9.28279	3.96086	35.1967	5.08087	6.9273	5.44408	rbc	ZFIN	deoxycytidine kinase, nucleoside salvage metabolism
ENSDARG00000020944	NM_001020490	19659	ezrl	17:44053909-44089178	16.584	3.82378	4.33707	27.7219	4.2317	6.55101	5.44404	unknown	ZFIN	ezrin like, ezrin is a tyrosin kinase of ERM family linking plasma memb to cytoskeleton
ENSDARG00000031119	NM_001017830	108513	baiap2l1b	3:59551673-59642902	3.59912	0.703952	5.11273	4.96695	0.863357	5.75307	5.4329	unknown	ZFIN	BAI1 (brain specific angiogen inhibitor 1)-associated protein 2-like 1b.
ENSDARG00000020621	NM_001128530	31764	ap1b1	5:22785996-22842276	139.89	30.7814	4.54463	196.887	31.2536	6.29966	5.42214	unknown	ZFIN	adaptor-related protein complex 1, beta 1 subunit, imp for clathrin mediated intraceluar transport
ENSDARG00000068382	NM_001044321	87374	pglyrp5	18:40389410-40392675	3.97625	1.36695	2.90885	5.91236	0.750387	7.87908	5.39396	unknown	ZFIN	peptidoglycan recognition protein 5
ENSDARG00000079549			LOC100006709	12:18219745-18222868	4.74446	1.61788	2.93252	8.21807	1.05103	7.81906	5.37579	unknown	Ensembl Entrez gene	LOC100006709 CDC42 effector protein (Rho GTPase binding) 1-like
ENSDARG00000079699	NM_001089488	87458	zgc:162612	3:23280847-23282158	5.11061	0.909805	5.61726	3.03797	0.597917	5.08092	5.34909	nc	ZFIN Pubmed	hypothetical protein LOC100037333, homologue to foxD1 or 2, xenopus FoxD2 is expressed in neural crest (Mech Dev. 2002 Feb;111(1-2):181-4.)
ENSDARG00000039949		37889	Q567Y1_DANRE	Zv8_scaffold2970:42276-42954	42.9061	6.30863	6.80118	25.4643	6.57666	3.87192	5.33655	unknown	Uniprot	Hypothetical protein LOC553370. Homologue of fin bud initiation factor homolog precursor. NB fibin (fin bud initiation factor) is found in diff loc on ZFIN
ENSDARG00000076640			NFATC2 (1 of 2)	Zv8_NA2777:54496-101193	4.27458	0.730078	5.85496	5.40181	1.12624	4.79632	5.32564	wbc	Ensembl Entrez gene	nuclear factor of activated T-cells, cytoplasmic, calcineurin-dependent 2
ENSDARG00000019503	NM_001006008	84765	zgc:103759	23:18121768-18126821	4.29268	0	2.09226	6.66801	0.786084	8.48257	5.28741	unknown	ZFIN unigene	U8 snoRNA-decapping enzyme
ENSDARG00000055136			B0S5M2_DANRE	9:39350604-39365324	3.88011	0.657839	5.89827	2.71247	0.581764	4.66249	5.28038	unknown	Ensembl Entrez gene	Novel protein similar to vertebrate transforming growth factor, beta receptor II. Not same loc as TGFbR2 in ZFIN
ENSDARG00000011233	NM_001017634	89196	pcyt1aa	2:9112299-9136759	47.7744	10.588	4.51213	52.4195	8.68715	6.03414	5.27313	unknown	ZFIN	phosphate cytidylyltransferase 1, choline, alpha a, rate limiting enzyme in phosphatidylcholine production.
ENSDARG00000025902		155749	plekhg5	11:24237070-24256485	13.6375	2.47686	5.50596	12.4378	2.51729	4.94095	5.22346	ec	ZFIN Pubmed	Q1LYR1_DANRE plekhg5, pleckstrin homology domain containing, family G (with RhoGef domain) member 5, angiogenesis - MO KD ISV defects (Circulation Research. 2008;103:710-716) + etsrp microarray
ENSDARG00000056346	NM_001080579	115697	zgc:153917	7:19653778-19698250	6.47862	1.00364	6.45512	6.27381	1.58295	3.96337	5.20924	wbc	ZFIN unigene pubmed	centaurin beta 1-like, neutrophil prot involved in NFkB regulation (Proteome Sci. 2009 Aug 31;7:32.)
ENSDARG00000023053			LOC561414	2:21105439-21133889	4.3173	0.93746	4.60532	7.66223	1.32642	5.77662	5.19097	unknown	Ensembl Entrez gene	LOC561414 niban protein-like, niban is an ER stress response prot. No obvious phenotype in mouse KO
ENSDARG00000039182	NM_001013503	120066	zgc:113325	Zv8_NA3069:9854-47322	6.29226	0	2.38368	12.6944	1.59106	7.97858	5.18113	unknown	ZFIN	hypothetical protein LOC541376. homologue of voltage-dependent calcium channel subunit alpha-2/delta-2 isoform b
ENSDARG00000069998		89031	-	1:28437304-28438536	12.2723	2.26914	5.40835	12.5714	2.55875	4.9131	5.16073	unknown	ZFIN Entrez gene	EST only. Has actin-ADP-ribosylating toxin family domain
ENSDARG00000059672	NM_001044906	77536	zgc:136763	7:52197918-52267317	17.0976	2.43958	7.00842	9.72935	2.96292	3.2837	5.14606	unknown	ZFIN unigene	hypothetical protein LOC559813, ? homologue to rho GTPase-activating protein 6
ENSDARG00000004979	NM_200453	26560	elovl5	13:2559256-2581740	8.28891	1.21194	6.83937	5.34818	1.54983	3.45082	5.1451	pnd	ZFIN	ELOVL family member 5, elongation of long chain fatty acids
ENSDARG00000026787	NM_199910	80354	zgc:63700	21:9769091-9780175	2.76135	0.514149	5.37072	3.81135	0.775358	4.9156	5.14316	ec	This study	aquaporin 7
ENSDARG00000039265	NM_200444	86785	zgc:63672	23:24450202-24476207	3.95067	0.582414	6.78327	3.95841	1.13208	3.49658	5.13992	unknown	ZFIN	arhgap4a, Rho GTPase activating protein 4a, turn off Rho signalling. Down regs neuronal outgrowth (Mol Cell Neurosci. 2007 Nov;36(3):332-42)
ENSDARG00000024184	NM_001002342	75306	narf	12:32397842-32410959	5.51931	1.25743	4.38936	6.41705	1.09657	5.85193	5.12064	unknown	ZFIN	nuclear prelamin A recognition factor
ENSDARG00000061757			Q1LVY2_DANRE	22:17526631-17580255	66.8541	16.7881	3.98223	93.1637	14.9124	6.2474	5.11481	unknown	Ensembl Entrez gene	Novel GTPase activating protein Fragment
ENSDARG00000068374	NM_001045055	81141	si:ch211-132b12.7	18:40155388-40171566	11.8393	2.01313	5.88104	12.3573	2.85085	4.3346	5.10782	unknown	ZFIN	hypothetical protein LOC564531, no other info
ENSDARG00000063509			LOC564300	9:9104032-9116562	111.33	16.2761	6.84009	36.9101	11.032	3.34573	5.09291	unknown	Ensembl Entrez gene	ras suppressor protein 1-like GTPase related
ENSDARG00000071414	NM_001002669	152132	zgc:91940	12:32389950-32396528	6.2964	1.44893	4.34555	6.88994	1.18206	5.82876	5.08715	unknown	ZFIN unigene	PREDICTED: similar to Uncharacterized protein C17orf62 homolog
ENSDARG00000032102	NM_001013460	9770	prdx3	13:9478721-9487809	222.668	44.4938	5.00447	270.023	52.5959	5.13392	5.06919	rbc	ZFIN	peroxiredoxin 3
ENSDARG00000041546	NM_001005394	79624	gypc	9:23019649-23072399	15.8379	2.62233	6.03963	15.924	3.88883	4.0948	5.06722	rbc	ZFIN	glycophorin C (Gerbich blood group)
ENSDARG00000061758			SH3PXD2Ab	17:16117122-16136486	19.1251	3.10992	6.14971	8.82828	2.25241	3.91948	5.03459	unknown	ZFIN	SH3 and PX domains 2Ab
ENSDARG00000060010	NM_001128340	7282	iqgap2	5:47595281-47710115	11.3564	2.05509	5.52599	14.8797	3.27918	4.53763	5.03181	unknown	ZFIN Pubmed	si:ch211-157p10.1, IQ motif containing GTPase activating protein 2, mediates VEGF induced migration of ECs
ENSDARG00000068030			LOC100150119	Zv8_NA3551:59939-67023	4.23289	0.966745	4.3785	4.23255	0.74703	5.66584	5.02217	unknown	Ensembl Entrez gene	Novel gene. Hypothetical prot LOC100150119 no other info
ENSDARG00000044895	NM_001030072	133900	zgc:113456	11:23262238-23268115	156.693	22.8613	6.85407	112.247	35.1878	3.18994	5.02201	nc	ZFIN	fibromodulin-like (unigene) Fibromodulin binds collagen and also sequesters TGFb
ENSDARG00000056653	NM_199217	84449	fhl	10:22015275-22023899	9.61846	2.00392	4.79982	6.03579	1.16783	5.16838	4.9841	ec heart pnd	ZFIN	four and a half LIM domains
ENSDARG00000040917	NM_199209	83043	cbfb	18:23352463-23429663	57.6896	8.99993	6.41001	45.2869	12.7501	3.55189	4.98095	rbc	ZFIN Pubmed	core-binding factor, beta subunit (Blood. 2000 Dec 15;96(13):4178-84).
ENSDARG00000015123	NM_001003774	78088	zgc:101000	22:6162582-6181414	213.619	40.0739	5.33063	241.047	52.2718	4.61142	4.97102	rbc	ZFIN	DNase_I-like
ENSDARG00000060753		157632	PEAR1	16:29205425-29285646	2.15861	0.46357	4.65649	3.34927	0.637923	5.25027	4.95338	Plt	ZFIN Entrez gene	platelet endothelial aggregation receptor 1
ENSDARG00000025122	NM_001017613	81194	abhd4	2:51571816-51583772	10.6122	1.73505	6.11637	7.2311	1.91924	3.76769	4.94203	unknown	ZFIN	abhydrolase domain containing 4
ENSDARG00000036104	NM_001045221	95544	si:dkeyp-92c9.3	19:23451695-23556571	4.13099	0.616312	6.70276	4.38581	1.38627	3.16375	4.93325	unknown	ZFIN	myosin-1g, homologue to human myosin 1d, cytoskeletal prot
ENSDARG00000052701		149392	LOC797914	6:58100606-58115325	11.7536	3.20189	3.67083	13.6033	2.2167	6.13673	4.90378	unknown	Ensembl Entrez gene	LOC797914 sphingomyelin phosphodiesterase 2, neutral-like
ENSDARG00000061186			ITGA4	9:44411199-44465999	20.5397	4.48432	4.58034	35.4612	6.787	5.22487	4.9026	unknown	Ensembl Entrez gene	LOC100331333 integrin alpha 4-like
ENSDARG00000030012		20533	lrrfip1a	9:23464365-23504675	41.2044	8.01472	5.14109	50.8059	10.9074	4.65793	4.89951	heart	ZFIN	leucine rich repeat (in FLII) interacting protein 1a
ENSDARG00000038382	NM_001123302	133189	zgc:113363	8:7636701-7649088	34.8647	8.84064	3.94369	39.3114	6.71583	5.85354	4.89861	unknown	ZFIN	hypothetical protein LOC791449
ENSDARG00000059472			ARHGAP31	5:69801764-69851724	47.1335	8.17535	5.76532	26.8178	6.68553	4.01132	4.88832	unknown	Ensembl	Rho GTPase activating protein 31 aka cdc42GAP
ENSDARG00000013441	NM_131622	81319	hey2	20:39661006-39668530	5.64767	1.3357	4.22825	6.3936	1.16528	5.48675	4.8575	ec heart pa	ZFIN	hairy/enhancer-of-split related with YRPW motif 2
ENSDARG00000040064	NM_001110380	18950	acp6	9:30875302-30886948	10.0645	2.39149	4.20846	10.2223	1.86111	5.49258	4.85052	unknown	ZFIN	zgc:172268 acp6 acid phosphatase 6, lysophosphatidic
ENSDARG00000057345			pdgfrb2	14:4208336-4211507	33.8881	5.7442	5.89953	15.6989	4.13389	3.79761	4.84857	ec	ZFIN	platelet derived growth factort receptor beta 2 ZF MO causes ISV defec (PLoS One 5(6):e11324).
ENSDARG00000024587	NM_200989	115955	pacsin3	7:55894247-55978907	37.0924	8.39727	4.4172	41.401	7.90282	5.23876	4.82798	unknown	ZFIN	zgc:56324, pacsin3, protein kinase C and casein kinase substrate in neurons 3, imp for clathirn endocytosis
ENSDARG00000019236	NM_001020554	83699	zgc:110010	14:40715299-40735415	74.2354	14.7418	5.03571	69.3586	15.1373	4.58197	4.80884	wbc	ZFIN	glutathione reductase, mitochondrial
ENSDARG00000044183	NM_001002632	84417	prkab1a	10:16773066-16782663	25.6214	6.40258	4.00173	32.4564	5.80275	5.59328	4.7975	unknown	ZFIN	protein kinase, AMP-activated, beta 1 non-catalytic subunit, a
ENSDARG00000017407	NM_200252	111656	zgc:55343	Zv8_scaffold2960:46608-82243	18.7052	3.59366	5.20506	17.689	4.03696	4.38176	4.79341	unknown	ZFIN	tubulin-tyrosine ligase-like protein 12, required for post trnslational modifications of actin
ENSDARG00000011317			LOC100149100	21:31531608-31552216	14.3202	2.39578	5.97726	6.71925	1.87427	3.585	4.78113	unknown	Ensembl Entrez gene	LOC100149100 alpha-1B adrenoceptor-like. Likely vascular
ENSDARG00000045749	NM_001045067	82474	si:dkey-207j16.2	4:10418779-10431445	36.2309	5.72624	6.32717	23.4824	7.26438	3.23254	4.77986	unknown	ZFIN	hypothetical protein LOC565020, liprin-beta-2
ENSDARG00000055493	NM_001002314	83225	hic1	15:25987424-25996648	4.07594	1.27013	3.20907	5.51016	0.874546	6.30059	4.75483	pa	ZFIN	hypermethylated in cancer 1
ENSDARG00000006791	NM_131577	75458	arntl1a	25:18216473-18366583	2.24819	0.415161	5.41522	1.93867	0.473533	4.09405	4.75464	unknown	ZFIN	aryl hydrocarbon receptor nuclear translocator-like 1a, imp for circadian clock
ENSDARG00000071478	NM_212940	30341	lnx2b	14:34218543-34245974	11.6859	2.24844	5.19734	9.63113	2.25159	4.27748	4.73741	pa	ZFIN	ligand of numb-protein X 2b = E3 ubiquitin ligase imp for DV patterning by inducing degradation of bozozok (inihibits canonical Wnt signalling, required for dorsal organiser form - Nat Cell Bio 2009)
ENSDARG00000041407	NM_001083050	85828	fam82a2	20:44865095-44890378	13.9211	4.20014	3.31444	18.0803	2.94191	6.14577	4.7301	unknown	ZFIN	family with sequence similarity 82, member A2
ENSDARG00000073684	NM_001004109	74659	quo	6:2280295-2334004	18.1834	2.83941	6.40394	9.72466	3.23621	3.00495	4.70444	pa	ZFIN	quo, quattro
ENSDARG00000057619			LOC100003534	24:23155711-23157903	6.41952	0	2.40068	5.63888	0.808346	6.97582	4.68825	unknown	Ensembl Entrez gene	LOC100003534 Probable G-protein coupled receptor 141-like. Only 1 ref showing a no of gprs including 141( FEBS Lett. 2003 Nov 20;554(3):381-8.)
ENSDARG00000009208	NM_214708	4066	prkcd	6:44096156-44116989	9.32979	1.59116	5.86351	5.16552	1.4725	3.50799	4.68575	rbc	ZFIN	protein kinase C, delta
ENSDARG00000031533	NM_001020654	13330	zgc:112153	17:41291594-41304563	4.56029	0.945688	4.82219	6.80669	1.49701	4.54686	4.68452	unknown	ZFIN	MHD domain-containing death-inducing protein, prob part of clathrin adaptor complex for intracellular transport
ENSDARG00000009390	NM_207051	2954	npl	8:19677779-19688241	7.48299	1.37491	5.44253	7.89528	2.01464	3.91895	4.68074	ec (venous)	ZFIN	N-acetylneuraminate pyruvate lyase (dihydrodipicolinate synthase)
ENSDARG00000079252	NM_001127471	75916	zgc:175133	12:10421501-10448098	21.6914	5.29077	4.09986	26.3784	5.01607	5.25878	4.67932	unknown	ZFIN	hypothetical protein LOC100151756, no other info
ENSDARG00000043328		87109	si:dkey-161n17.1	20:22007059-22049340	5.40582	0	2.26065	9.16167	1.29731	7.06205	4.66135	unknown	ZFIN unigene	PREDICTED: hypothetical protein. Homologue of pre-mRNA 3'-end-processing factor FIP1 isoform 3 (unigene)
ENSDARG00000068724	NM_001123374	128606	SHMT2	Zv8_NA9085:35046-88985	106.761	24.8734	4.29218	194.621	38.7199	5.02638	4.65928	unknown	ZFIN	serine hydroxymethyltransferase 2 (mitochondrial)
ENSDARG00000069048	NM_001004539	29881	serpinf1	21:41969340-41983048	11.7789	2.22969	5.28275	5.85834	1.45367	4.03003	4.65639	unknown	ZFIN	zgc:92072, serine (or cysteine) peptidase inhibitor, clade F, member 1 aka pigment epithelium derived factor -> antiangiogenic and neurotrophic
ENSDARG00000004632	NM_001002595	32117	egln1	11:30243534-30317615	72.0242	14.3786	5.00912	60.6182	14.0995	4.29932	4.65422	unknown	ZFIN	egl nine homolog 1, inhibits HIF
ENSDARG00000059916	NM_001039997	41925	zgc:136804	6:57389558-57404853	4.16609	0.848237	4.91147	4.11844	0.942315	4.37056	4.64101	unknown	ZFIN	hypothetical protein LOC664772, ? hyaluronoglucosaminidase
ENSDARG00000068628	NM_001099259	151937	rab8b	7:29556250-29564121	40.1893	9.03861	4.4464	50.6397	10.5277	4.81014	4.62827	unknown	ZFIN	ras-related protein Rab-8B, GTPase prot trafficking regulator
ENSDARG00000027087	NM_194385	89477	tgfb2	Zv8_scaffold3102:6234-23921	9.51454	1.83886	5.17415	5.59587	1.37154	4.07999	4.62707	heart	ZFIN	tgfb2
ENSDARG00000067545			A5WW96_DANRE	14:6852829-6860011	20.6342	3.92091	5.2626	13.0796	3.28	3.98768	4.62514	nc	Ensembl pubmed	ADAM19 ADAM metallopeptidase domain 19, imp for neural crest formation in xenopus (Mech Dev. 2009 Mar-Apr;126(3-4):240-55)
ENSDARG00000052379	NM_001025485	81608	zgc:114058	8:24381913-24404793	31.3258	7.71559	4.06007	38.6932	7.46007	5.18671	4.62339	unknown	ZFIN	coiled-coil domain-containing protein 22
ENSDARG00000061214		6402	lipin2	2:28922186-28946339	83.5945	21.2881	3.92682	79.3619	14.9706	5.30118	4.614	unknown	ZFIN	lipin 2, catalyse formation of giacylglycerol, possess transcriptional coactivator function
ENSDARG00000038010	NM_001002061	75565	rac2	3:26892446-26924873	40.7864	7.45809	5.46875	41.4748	11.0642	3.74856	4.60865	rbc	ZFIN	ras-related C3 botulinum toxin substrate 2 (rho family, small GTP binding protein Rac2)
ENSDARG00000040621			LRRC32	10:271593-273474	6.18461	1.12327	5.5059	8.11969	2.19311	3.70236	4.60413	plt	ZFIN Pubmed	leucine rich repeat containing 3
ENSDARG00000032724	NM_201311	249	pmp22a	3:46524215-46526494	371.535	60.2598	6.16555	178.443	58.8451	3.03242	4.59899	pa	ZFIN	peripheral myelin protein 22a
ENSDARG00000075228	NM_001126417	79398	si:ch211-156j16.1	8:27586210-27606610	115.73	19.5733	5.91265	101.363	31.0556	3.26392	4.58828	unknown	ZFIN	hypothetical protein LOC564557. Novel membrane prot no other info
ENSDARG00000076297			LOC561772	7:35189154-35241639	12.4855	3.95798	3.15451	20.7984	3.45861	6.01351	4.58401	unknown	Ensembl Entrez gene	nfatc3 nuclear factor of activated T-cells, cytoplasmic, calcineurin-dependent 3. Likely wbc
ENSDARG00000045935		92228	immp1l	7:15293684-15324517	8.85675	2.86636	3.08989	9.28297	1.52955	6.06909	4.57949	unknown	ZFIN	IMP1 inner mitochondrial membrane peptidase-like (S. cerevisiae)
ENSDARG00000062148		43940	A8WFW9_DANRE	9:30614362-30625747	52.0754	14.2264	3.66048	57.3962	10.4758	5.47893	4.5697	unknown	Ensembl Entrez gene	LOC571373 hypothetical protein. Homologue of SUMO1/sentrin specific peptidase 7
ENSDARG00000059751		11175	LOC559451	7:49945520-49961914	4.08865	0.822616	4.9703	1.88408	0.452583	4.16295	4.56663	unknown	Ensembl Entrez gene	LOC559451 ankyrin repeat and BTB/POZ domain-containing protein 2-like
ENSDARG00000003675	NM_001045341	79547	cryl1	9:20737304-20753264	27.7967	6.19478	4.48712	28.7743	6.20461	4.63757	4.56234	unknown	ZFIN	crystallin, lambda 1, involved in fatty acid metabolism
ENSDARG00000039743	NM_199601	44058	FAH	7:10331261-10358649	9.86046	1.63954	6.01416	5.24435	1.70868	3.06924	4.5417	pa	ZFIN	fumarylacetoacetate hydrolase (fumarylacetoacetase)
ENSDARG00000059774	NM_001045422	80847	dub	21:24752226-24785854	7.36469	1.23878	5.94512	4.70594	1.50364	3.1297	4.53741	rbc heart	ZFIN	duboraya, essential for ciliogenesis (dependent on frizzled signalling)
ENSDARG00000000423	NM_001005307	83745	si:ch73-314g15.3	7:32952666-32983935	3.04559	0.649666	4.68793	3.39007	0.784083	4.32361	4.50577	rbc	ZFIN uniprot	Novel prot hypothetical protein LOC368688 ferritin domains
ENSDARG00000015495	NM_131859	79292	klf3	1:18008585-18029471	28.8635	5.91787	4.87735	33.2943	8.16372	4.07832	4.47784	rbc	ZFIN	Kruppel-like factor 3 aka Klf12
ENSDARG00000079192			-	Zv8_scaffold2966:19740-28358	3.3953	0.735977	4.61332	2.25646	0.520727	4.33329	4.47331	unknown	Ensembl	Novel prot, no other data
ENSDARG00000074690			LOC556950	6:51213293-51226710	5.65405	1.61043	3.51089	4.11376	0.760172	5.41162	4.46126	unknown	Ensembl Entrez gene	ppm1j protein phosphatase, Mg2+/Mn2+ dependent, 1J
ENSDARG00000037566			FIG4 (1 of 2)	20:49135685-49185007	14.4371	3.92452	3.67869	14.7945	2.82651	5.23419	4.45644	unknown	Ensembl Entrez gene	LOC100329711 Sac domain-containing inositol phosphatase 3-like
ENSDARG00000038359	NM_001076742	43835	zgc:153148	7:59631035-59651800	4.52058	1.28867	3.50794	5.31865	0.984083	5.40468	4.45631	unknown	ZFIN	enolase superfamily 1
ENSDARG00000042630	NM_200198	18410	zgc:56136	20:30608369-30615073	46.6279	12.0031	3.88465	58.5683	11.6612	5.02249	4.45357	unknown	ZFIN	heme-binding protein 2
ENSDARG00000030125	NM_001080750	151971	sox7	20:18148904-18152180	21.7544	5.01456	4.33825	30.1104	6.60577	4.5582	4.44822	ec (venous)	ZFIN	SRY-box containing gene 7, vascular dev
ENSDARG00000053010	NM_001020656	14414	zgc:112165	7:35738953-35753982	10.1055	2.05582	4.91556	8.33898	2.11174	3.94887	4.43221	wbc	ZFIN pubmed	lysophosphatidylcholine acyltransferase 2, req for production of platelet activating factor -> wbc (J Biol Chem. 2010 Sep 24;285(39):29857-62)
ENSDARG00000062695	NM_001045403	41413	ccdc126	19:18823575-18836686	19.286	4.95851	3.88947	20.4849	4.12536	4.9656	4.42754	unknown	ZFIN	coiled-coil domain containing 126
ENSDARG00000076003	NM_213069	3804	zgc:55891	14:19226636-19259359	3.6554	0.922311	3.96331	3.78019	0.774284	4.88218	4.42274	wbc	ZFIN	H+ ATPase
ENSDARG00000060860	NM_001045216	74120	pstpip1a	18:26873129-26905647	3.98558	0	2.04244	3.25204	0.478319	6.79889	4.42067	wbc	ZFIN Entrez gene	proline-serine-threonine phosphatase interacting protein 1a. Binds to tail of CD2 of T cells (entrez gene)
ENSDARG00000052242			AFF2	14:21987847-22024535	3.85531	1.21932	3.16185	4.86544	0.862038	5.64411	4.40298	unknown	Ensembl	AFF2 AF4/FMR2 family, member 2
ENSDARG00000021140	NM_200882	99377	pabpc1b	19:11171764-11187364	82.2153	17.2684	4.76103	106.298	26.4528	4.0184	4.38971	unknown	ZFIN	poly A binding protein, cytoplasmic 1 b, inv in post translational RNA modification
ENSDARG00000035880	NM_001005772	14847	atp6v1c1b	19:32099378-32118231	35.0274	8.63301	4.05738	42.4185	8.98835	4.71928	4.38833	wbc	ZFIN	aka atp6v1c1l, ATPase, H+ transporting, lysosomal, V1 subunit C, isoform 1b, required for acidyfying specific comparments
ENSDARG00000007370		11738	dysf	7:25550347-25660471	5.06696	0.990017	5.11805	6.91381	1.90286	3.63338	4.37572	ec	ZFIN pubmed	dysf dysferlin, limb girdle muscular dystrophy 2B, butferlins imp for memb repair. KO has impaired angiogen sec to reduced PECAM-1 (Arterioscler Thromb Vasc Biol. 2010 Nov;30(11):2196-204)
ENSDARG00000069621			BACH1 (1 of 2)	15:11908183-11911736	9.44692	3.20244	2.94991	13.1329	2.28003	5.75997	4.35494	unknown	Ensembl	BTB and CNC homology 1, basic leucine zipper transcription factor 1. Doesn't match bach1 in ZFIN
ENSDARG00000060362	NM_001080002	85658	nadkb	2:35311939-35326307	23.6738	7.68351	3.08112	28.2188	5.05711	5.58002	4.33057	unknown	ZFIN	NAD kinase b
ENSDARG00000071319			LOC100151337	12:32344334-32357861	5.99945	1.41191	4.24917	8.62963	1.96221	4.39791	4.32354	unknown	Ensembl Entrez gene	LOC100151337 nuclear prelamin A recognition factor-like
ENSDARG00000040474	NM_001110396	118484	snx10b	16:19109568-19113948	2.66553	0.414208	6.43525	5.06975	0	2.21162	4.32343	unknown	ZFIN	sorting nexin 10b
ENSDARG00000019457	NM_001045066	88102	tfe3b	11:25273461-25284994	10.2441	2.8249	3.62636	10.0112	1.99915	5.00773	4.31704	wbc	ZFIN Pubmed	tfe3b transcription factor binding to IGHM enhancer 3b, bHLH tx fx involved in osteclast and macrophage diff (Exp Cell Res. 2009 Jul 1;315(11):1798-808)
ENSDARG00000016531	NM_001110457	103328	zgc:162298	14:28549949-28575405	5.81795	1.47944	3.93254	7.65068	1.63906	4.66772	4.30013	unknown	ZFIN	hypothetical protein LOC559349, kelch-like protein homologue. Unknown func but commonly assoc with actin tails
ENSDARG00000061672			LOC796702	24:34849361-34850966	4.05	0.792326	5.11153	2.86806	0.822146	3.4885	4.30002	unknown	Ensembl Entrez gene	Likely UDP-glucuronosyltransferase 2A2-like. Carbohydrate metab
ENSDARG00000075594	NM_001089564	120899	zgc:163047	7:6590927-6669569	8.36714	1.9302	4.33486	9.34658	2.1943	4.25948	4.29717	unknown	ZFIN	PREDICTED: histone cluster 1, H2ag-like (Histone 2A)
ENSDARG00000070243		43886	Q08BU9_DANRE	13:268178-274818	15.3395	3.29329	4.6578	10.7161	2.72793	3.92829	4.29305	wbc	uniprot	LOC799862 protein, CD20 domains
ENSDARG00000075721		33003	zdhhc6	12:30303097-30334934	19.9482	5.5012	3.62615	20.9217	4.22275	4.95452	4.29034	unknown	ZFIN	zdhhc6 zinc finger, DHHC-type containing 6, possibly a transcription factor but also able to undertake post translational modification by adding palmitate (C16 fatty acid) to prots
ENSDARG00000025338	NM_200043	114249	hagh	3:15078340-15096331	37.5239	11.1781	3.35691	50.5814	9.73643	5.19507	4.27599	rbc	ZFIN	hydroxyacylglutathione hydrolase found in Song et al ZF kidney marrow microarray (Proc. Natl. Acad. Sci. USA 101(46):16240-16245)
ENSDARG00000062199			-	25:23064155-23141967	22.8319	7.43646	3.07026	27.296	4.98403	5.47669	4.27348	unknown	Ensembl pubmed	KIAA0182. Only 1 paper DNA Res. 1996 Feb 29;3(1):17-24
ENSDARG00000070498	NM_001005602	134787	phyhiplb	12:8053853-8121012	12.4747	3.42752	3.63957	16.5958	3.40246	4.87759	4.25858	rbc	ZFIN	phytanoyl-CoA hydroxylase-interacting protein-like
ENSDARG00000029452	NM_001020594	134086	zgc:110426	14:16980967-17016040	8.91952	2.40269	3.71231	13.6535	2.84231	4.80366	4.25798	heart	ZFIN	hypothetical protein LOC553620, homologue to E3 ubiquitin-protein ligase NEURL1B
ENSDARG00000068263	NM_001080076	26260	csf1b	8:39125646-39159492	2.59311	0.586113	4.42425	1.69194	0.414723	4.07969	4.25197	wbc	ZFIN	colony stimulating factor 1b
ENSDARG00000035326	NM_130921	76380	nccrp1	5:35125225-35129097	27.0482	4.97922	5.43222	20.5987	6.72443	3.06326	4.24774	wbc	ZFIN	nonspecific cytotoxic cell receptor protein 1
ENSDARG00000043102	NM_001008596	132987	zgc:103612	15:1247876-1278256	14.8657	2.9897	4.9723	16.9884	4.8327	3.5153	4.2438	rbc wbc	ZFIN pubmed	latexin, regulates haematopoietic stem cell population (Nat Genet. 2007 Feb;39(2):178-88)
ENSDARG00000062154		77791	dip2c	24:28338954-28538195	35.1567	9.7637	3.60076	52.1537	10.7387	4.85661	4.22868	ec	ZFIN pubmed	DIP2 disco-interacting protein 2 homolog C (Drosophila) -> receptor for follistatin-like 1 which in vitro show is important for EC survival and migration (JBC 2010)
ENSDARG00000079757			SCARF2	Zv8_NA4845:37331-91010	18.6087	3.73381	4.98384	11.2995	3.26777	3.45786	4.22085	unknown	ZFIN	scavenger receptor class F, member 2
ENSDARG00000044695		21183	wu:fb92b05	21:21121349-21128767	27.2471	5.06082	5.38393	15.9441	5.28515	3.01677	4.20035	unknown	ZFIN	EST only no other info
ENSDARG00000036571	NM_001045084	74189	sema3e	18:9610441-9693500	15.0187	2.86756	5.23745	10.1113	3.23601	3.12462	4.18103	ec (art)	ZFIN	semaphorin 3E, control ISV sprouting via signalling thru PlxnD1 and PlxnB2 (Dev. Biol. 331(2):199-209)
ENSDARG00000079387	NM_001128348	34581	si:ch211-102c2.4	5:24803855-24806559	8.97434	1.93901	4.62831	7.93445	2.19085	3.62163	4.12497	unknown	ZFIN unigene	hypothetical protein LOC568178
ENSDARG00000045968	NM_001194994	65135	SPG11	Zv8_NA2164:124-8095	5.53552	1.57609	3.51219	7.3073	1.54435	4.73163	4.12191	unknown	ZFIN	spastic paraplegia 11. In humans it underlies an hereditary spastic paraplegia Tremath paper 2010 Neurogenetics. 11(4):379-389
ENSDARG00000078363	XM_001920868		LOC100148140	2:1440732-1467292	1.41038	0.584185	2.41427	3.72411	0.639046	5.82761	4.12094	unknown	Ensembl Entrez gene	LOC100148140 similar to Mucolipin 3. Mucolipins are intracellular ion channels on endo and lysosomes
ENSDARG00000054302		85260	im:7147183	17:26863051-26880795	10.6211	2.35041	4.51883	11.4716	3.09102	3.71127	4.11505	ec (venous)	ZFIN	EST predicted to be EH-domain containing 4, GTPase activity
ENSDARG00000043631	NM_001007774	4101	bcas2	8:10771364-10779342	337.528	93.1562	3.62325	405.884	88.1257	4.60574	4.11449	rbc	ZFIN	breast carcinoma amplified sequence 2, nuclear prot.
ENSDARG00000075111		10279	als2a	9:13183683-13226618	1.40938	0.664403	2.12127	2.94239	0.481762	6.10756	4.11442	unknown	ZFIN	amyotrophic lateral sclerosis 2a (juvenile). MO KD causes motoneuron defect (Hum Mol Genet. 2008 Sep 1;17(17):2691-702)
ENSDARG00000009315	NM_001077541	80864	clgn	1:38853019-38890393	102.696	31.8186	3.22755	140.847	28.197	4.99511	4.11133	rbc	ZFIN	calmegin -> ER chaperone prot
ENSDARG00000053113		156964	si:dkey-78p20.2	11:11861970-11870294	6.66874	1.39791	4.77051	6.41052	1.86064	3.44533	4.10792	wbc	ZFIN	lymphocyte antigen 75 (refseq)
ENSDARG00000079835			MAN2C1	25:28041725-28054106	11.4045	3.83155	2.97647	11.3988	2.18162	5.22492	4.1007	unknown	Ensembl	mannosidase, alpha, class 2C, member 1
ENSDARG00000011281	NM_001045082	77695	osbpl1a	22:16609109-16624483	14.2001	3.93029	3.61299	17.1461	3.74131	4.58291	4.09795	unknown	ZFIN	oxysterol binding protein-like 1A, intracellular lipid recep
ENSDARG00000078828	NM_001127369	51620	npb	22:13796787-13799311	43.2847	7.79114	5.55563	32.9661	12.5083	2.63554	4.09558	Head mesenchyme	ZFIN	neuropeptide B
ENSDARG00000075967			-	22:16423234-16434622	14.0912	3.12947	4.50274	14.6662	3.97934	3.68559	4.09416	unknown	Ensembl	Unknown
ENSDARG00000036809		115643	LOC555478	7:12641122-12669775	4.26315	1.4271	2.98728	3.52446	0.679059	5.19021	4.08875	wbc	Ensembl Entrez gene	LOC555478 aminopeptidase N-like aka CD13
ENSDARG00000077979			LOC794507	17:15676605-15692314	8.92578	3.20432	2.78555	10.1669	1.89149	5.37507	4.08031	unknown	Ensembl Entrez gene	LOC794507 transmembrane protein 26-like
ENSDARG00000070050	NM_001077384	76476	sfrp2	1:26013013-26017817	56.5405	9.47955	5.96447	26.9481	12.4193	2.16986	4.06716	pa	ZFIN	secreted frizzled-related protein 2
ENSDARG00000041623	NM_001131053	121910	mt2	18:17872546-17873856	12.6097	3.68669	3.42033	14.489	3.07443	4.71274	4.06654	Common cardinal vein	ZFIN	metallothionein 2
ENSDARG00000076005			-	24:785935-879163	7.46345	1.59441	4.68101	8.92226	2.59561	3.43744	4.05923	unknown	Ensembl Entrez gene	LOC100329239 family with sequence similarity 38, member B-like
ENSDARG00000068711	NM_001083868	14717	crfb4	9:16849393-16976687	1.4958	0.35376	4.22829	1.16622	0.300214	3.88463	4.05646	wbc	ZFIN	cytokine receptor family member b4
ENSDARG00000007813			LOC566361	18:44663234-44727958	6.93933	2.9911	2.31999	11.4985	1.9872	5.78628	4.05314	unknown	Ensembl Entrez gene	LOC566361 similar to Arginyl aminopeptidase-like 1 (RNPEP-like protein)= zn metalloproteinase
ENSDARG00000022620		117705	A5WW97_DANRE	14:6882824-6945515	19.283	3.65041	5.28242	7.2737	2.58379	2.81513	4.04877	unknown	uniprot	collagen, type XXV, alpha 1
ENSDARG00000060978			A2BIP1_DANRE	5:29316570-29368755	5.50279	1.16127	4.7386	7.99396	2.3995	3.33151	4.03505	unknown	uniprot	Novel protein similar to vertebrate ATPase, Ca++ transporting, cardiac muscle, fast twitch 1 (ATP2A1). Doesn't match ZFIN atp2a1 loc
ENSDARG00000070057	NM_001144055	15176	si:dkey-69o16.5	9:11164997-11173074	9.49353	1.74904	5.42785	8.31598	0	2.63757	4.03271	unknown	ZFIN	Predicted similar to alpha-aspartyl dipeptidase
ENSDARG00000055045	NM_001048066	94264	casp3b	6:3238660-3246659	12.4972	3.80221	3.28683	15.4168	3.23482	4.76589	4.02636	unknown	ZFIN	caspase 3, apoptosis-related cysteine protease b
ENSDARG00000074210	NM_001017602	76983	zgc:110286	11:42245871-42264657	4.73441	1.89878	2.4934	6.44839	1.16039	5.55709	4.02524	unknown	ZFIN unigene	hypothetical protein LOC550265. Homologue of ADP-ribosylation factor 5
ENSDARG00000044130	NM_001004525	88124	si:ch211-214p16.2	17:23455740-23456210	29.9053	0	4.42411	18.0379	0	3.57452	3.99932	unknown	ZFIN unigene	hypothetical protein LOC368902. No other info
ENSDARG00000023324	NM_001002555	84381	zgc:92772	2:55788227-55802450	13.2928	4.87038	2.72931	18.1492	3.44853	5.26288	3.9961	ec	ZFIN unigene	ras-related protein Rab-11B
ENSDARG00000074231			SLC9A3R2 (1 of 2)	3:9611041-9635651	8.31839	1.51206	5.50136	7.07809	0	2.48622	3.99379	ec	ZFIN pubmed	solute carrier family 9 (sodium/hydrogen exchanger), member 3 regulator 2, vasc in wallgard microarray paper (Arterioscler Thromb Vasc Biol. 2008 Aug;28(8):1469-76)
ENSDARG00000004405	NM_001139462	13606	snx10a	19:18456060-18464680	6.91167	0	2.46497	5.52958	1.00311	5.51244	3.9887	unknown	ZFIN	sorting nexin 10a. In human cells imp for endosome vacuole form (J Biol Chem. 2006 Dec 1;281(48):36891-6) ? loc
ENSDARG00000020326			tyk	3:43546729-43604223	2.74986	0.64376	4.27156	2.37432	0.641929	3.69873	3.98514	wbc	ZFIN Entrez gene	tyrosine kinase 2, member of JAK kinase family
ENSDARG00000070494	NM_131459	75077	pdgfra	20:21684561-21723849	88.9911	16.9477	5.25092	53.7938	19.8282	2.71299	3.98196	ec nc	ZFIN	platelet derived growth factor receptor alpha
ENSDARG00000037429	NM_131010	75803	tll1	1:20248483-20364127	2.12521	0.414723	5.12441	2.6354	0.929542	2.83516	3.97978	rbc nc	ZFIN	tolloid-like 1, metalloproteinase that cleaves chordin
ENSDARG00000069003			LOC558884	21:43481241-43492918	5.61601	0	2.29062	7.46167	1.32285	5.6406	3.96561	unknown	Ensembl	prenylcysteine oxidase 1 like
ENSDARG00000076215	NM_001018131	83310	vasn	22:26654215-26656281	46.6268	7.96554	5.85356	13.7213	6.67287	2.05628	3.95492	ec	ZFIN Pubmed	vasorin (prev called slit like2). Slit2-robo4 down regs arf6 to promote vasc stability (Nat Cell Bio 2009).
ENSDARG00000032951		133006	nrbp2	2:30654425-30716147	47.4945	10.9762	4.32704	53.8181	15.1268	3.5578	3.94242	unknown	ZFIN	nuclear receptor binding protein 2,
ENSDARG00000033533	NM_001013295	86165	zgc:113121	23:18697068-18700149	16.6281	7.22136	2.30263	19.1611	3.43368	5.58034	3.94148	unknown	ZFIN unigene	coiled-coil domain-containing protein 115
ENSDARG00000056985	NM_001025458	46022	tpte	10:25264713-25281796	14.8449	3.76497	3.9429	12.5742	3.20083	3.92842	3.93566	ec	ZFIN	transmembrane phosphatase with tensin homology (Voltage-sensing phosphoinositide phosphatase)
ENSDARG00000060366	NM_001128548	82092	slc12a9	5:36891178-36918993	12.6429	3.39369	3.72541	12.3582	2.9936	4.12821	3.92681	unknown	ZFIN	solute carrier family 12 (potassium/chloride transporters), member 9
ENSDARG00000074818			-	7:6535407-6556324	3.32212	0.977011	3.40029	3.9094	0.880598	4.43948	3.91989	unknown	Ensembl	Novel prot no other info.
ENSDARG00000030641	NM_001130616	132908	zgc:194455	23:31636172-31648173	16.1065	5.34191	3.01512	19.688	4.08411	4.82063	3.91788	unknown	ZFIN Entrez gene	LETM1 domain-containing protein 1 -> transmembrane protein that maintains the mitochondrial shape
ENSDARG00000029480	NM_213525	6655	ciz1	5:62970295-65476470	9.04741	4.10547	2.20375	9.88478	1.75531	5.63136	3.91755	unknown	ZFIN	CDKN1A interacting zinc finger protein 1
ENSDARG00000043180	NM_199706	79210	gpd1b	22:7612255-7623144	30.9313	8.63739	3.58109	50.9343	12.0039	4.24315	3.91212	nc	ZFIN	glycerol-3-phosphate dehydrogenase 1b
ENSDARG00000067723	NM_001076600	89901	tank	Zv8_scaffold3106:2466-27103	18.5146	4.53803	4.07988	15.9386	4.26316	3.73868	3.90928	unknown	ZFIN	zgc:153048. tank, TRAF family member-associated NFKB activator
ENSDARG00000058459	XM_689253	149039	LOC565988	15:20477183-20509563	20.1699	3.93478	5.12606	12.4332	4.6345	2.68275	3.9044	unknown	ZFIN	plekhg2, pleckstrin homology domain containing, family G (with RhoGef domain) member 2
ENSDARG00000018688	NM_001030108	48382	elk3	4:6897806-6912011	51.4209	11.8329	4.34559	48.6458	14.0495	3.46246	3.90402	ec	This study	ETS domain-containing protein Elk-3
ENSDARG00000076989		116480	B0V0E6_DANRE	9:35393897-35398050	4.41626	1.02968	4.28896	6.05666	1.72476	3.5116	3.90028	unknown	Ensembl uniprot	Novel protein, no other info
ENSDARG00000026804	NM_001077325	74472	zgc:153607	13:4921910-4990173	19.9274	5.93754	3.35617	22.1175	4.98667	4.43532	3.89575	unknown	ZFIN	coiled-coil domain-containing protein 109A
ENSDARG00000005713	NM_212929	87070	ethe1	16:9527324-9538039	5.3109	1.08057	4.91491	4.32815	1.5312	2.82664	3.87077	unknown	ZFIN	zgc:85680, Hypothetical prot ? ethylmalonic encephalopathy 1
ENSDARG00000075188	NM_001123274	116084	si:dkey-45m5.4	8:20664807-20747189	7.82248	1.66302	4.70378	5.04292	1.66604	3.02689	3.86533	ec	ZFIN Pubmed	A disintegrin and metalloproteinase with thrombospondin motifs 10 (ADAMTS10), in situ in mouse shows widespread expression including vessels (J Biol Chem. 2004 Dec 3;279(49):51208-17)
ENSDARG00000046013	NM_001017840	11735	zgc:110179	7:52148195-52154376	60.3802	11.1253	5.42729	20.6783	9.01233	2.29445	3.86087	pa nc	ZFIN	ras-like protein family member 11A-like
ENSDARG00000071288		79209	SAMH1_DANRE	23:440099-458440	20.7153	5.69545	3.63717	25.4495	6.23925	4.07894	3.85805	unknown	Uniprot unigene	SAM domain and HD domain-containing protein 1, putative nuclease involved in innate response to virus
ENSDARG00000059388	NM_001089509	41580	bdh1	24:3213633-3299024	13.2307	2.67523	4.94563	9.51964	3.45486	2.75543	3.85053	unknown	ZFIN	zgc:163053, bdh1, 3-hydroxybutyrate dehydrogenase, type 1
ENSDARG00000058622	NM_001030066	78556	zgc:113385	24:7990838-7993199	22.085	6.0759	3.63485	21.7414	5.36678	4.05111	3.84298	Plt	ZFIN Entrez gene	muted, involved in formatio of lysosome vesicles eg in plts and melanophores (entrez gene)
ENSDARG00000013667	NM_001080637	21853	zgc:158710	1:50168643-50263790	27.5643	7.83312	3.51894	31.223	7.50309	4.16135	3.84015	unknown	ZFIN	tbck TBC1 domain containing kinase, activates Rab GTPase
ENSDARG00000003206	NM_001005584	76072	zgc:91802	23:33591494-33729063	19.6604	7.63234	2.57593	26.9833	5.29652	5.09453	3.83523	unknown	ZFIN unigene	coiled-coil-helix-coiled-coil-helix domain-containing protein 6
ENSDARG00000044038	NM_200160	81636	zbtb2a	17:4072659-4078709	12.6028	3.24367	3.88535	10.6139	2.80439	3.78474	3.83505	unknown	ZFIN	zinc finger and BTB domain containing 2a
ENSDARG00000038475	NM_200995	9480	zgc:55605	22:38283416-38302313	13.0333	3.21168	4.05809	10.7652	2.98044	3.61195	3.83502	unknown	ZFIN	aminoacylase-1 -> hydolysis of N-acetlyproteins
ENSDARG00000062058		156197	SLC12A7 (1 of 2)	24:38074439-38122207	14.2781	4.33358	3.29476	13.8011	3.16069	4.36648	3.83062	unknown	ZFIN	solute carrier family 12, member 7b
ENSDARG00000077356			SYPL1	4:3915558-3924265	4.86942	0.884475	5.50544	3.89483	1.81671	2.14389	3.82466	unknown	Ensembl Entrez gene	Synaptophysin-like protein 1-like
ENSDARG00000077118			-	16:48739844-48748586	18.3135	0	3.59691	24.271	0	4.04636	3.82164	unknown	Ensembl	Novel prot coding no other info.
ENSDARG00000058841	NM_001113626	112746	zgc:172315	Zv8_scaffold3114:58077-77097	1.93509	0.788041	2.45557	2.55453	0.495503	5.15543	3.8055	unknown	ZFIN	hypothetical protein LOC792506. Homologue of UDP-glucuronosyltransferase 2A1 precursor
ENSDARG00000033182	NM_200318	82824	arl4l	19:30277140-30279684	12.7235	2.72229	4.67382	14.685	5.01833	2.92627	3.80005	heart pa	ZFIN	ADP-ribosylation factor-like 4, like (ras GTPase)
ENSDARG00000070669	NM_001089430	13268	cxcr3.1	16:10729782-10732488	5.90309	1.59671	3.69703	5.22941	1.34571	3.88599	3.79151	wbc	ZFIN	Chemokine (C-X-C motif) receptor 3.1
ENSDARG00000014969	NM_194370	4277	ankhb	2:29936048-29984746	27.9052	8.06739	3.45901	41.3632	10.0559	4.11333	3.78617	unknown	ZFIN	ankylosis, progressive homolog b, phosphate transporter for bone
ENSDARG00000077492			ATP8A2 (2 of 2)	24:20969397-21028541	7.13474	2.53679	2.81251	9.50383	1.9978	4.75715	3.78483	unknown	ZFIN	ATPase, aminophospholipid transporter-like, class I, type 8A, member 2
ENSDARG00000067912			-	Zv8_NA3604:2179-4566	15.1615	0	3.33016	26.8978	0	4.22727	3.77871	unknown	Ensembl	mannosidase, alpha, class 1C, member 1
ENSDARG00000011855		151664	B0S578_DANRE	8:50114243-50169302	13.6054	3.57096	3.81001	13.3959	3.57957	3.74232	3.77617	unknown	ZFIN unigene	si:dkey-71c4.3. Novel protein similar to H.sapiens AAK1, AP2 associated kinase 1 (AAK1). AAK1 - serine/threonine kinase coordinate the recruitment of AP-2 to receptors containing tyrosine and therefore regulates endocytosis
ENSDARG00000067784			LOC100150868	1:1408881-1420132	9.00204	1.97651	4.55451	8.38287	2.80279	2.9909	3.77271	unknown	Ensembl Entrez gene	solute carrier family 9 (sodium/hydrogen exchanger), member 1 aka SLC9A1
ENSDARG00000011434	NM_200635	159244	ptger2a	17:14352665-14359978	9.53184	2.48774	3.83153	8.85782	2.39262	3.70214	3.76683	unknown	ZFIN	ptger2 prostaglandin E receptor 2a (subtype EP2)
ENSDARG00000022996		28430	SETX	21:3469952-3492313	34.2562	11.5455	2.96706	42.5739	9.3775	4.54001	3.75353	unknown	ZFIN	senataxin
ENSDARG00000059741			ALPK1	7:1902219-1924106	7.98437	2.58299	3.09113	10.1763	2.31866	4.38887	3.74	unknown	Ensembl Entrez gene	LOC100333928 eukaryotic elongation factor-2 kinase-like
ENSDARG00000076994		94616	gpr124	8:34857686-34894299	12.5791	3.12497	4.02535	8.98748	2.60492	3.45019	3.73777	ec	ZFIN Pubmed	PREDICTED: similar to G protein-coupled receptor 124, Science paper (Science. 2010 Nov 12;330(6006):985-9) showed critical for brain angiogenesis
ENSDARG00000005578	NM_001145557		ugp2a	1:50969739-50987982	2.62538	1.12113	2.34173	3.48661	0.680013	5.12727	3.7345	unknown	ensembl ZFIN	UDP-glucose pyrophosphorylase 2a
ENSDARG00000074223		111557	B0UXF9_DANRE	4:5552629-5581895	8.0335	1.58195	5.07823	5.20017	2.17884	2.38667	3.73245	unknown	ZFIN unigene uniprot	No name possibly myoD family inhibitor domain-containing protein (unigene)
ENSDARG00000016505	NM_200634	88358	apbb1ip	24:5981749-6006996	7.09116	1.69481	4.18404	5.94056	1.81326	3.27618	3.73011	unknown	ZFIN	amyloid beta (A4) precursor protein-binding, family B, member 1 interacting protein
ENSDARG00000041060	NM_001001817	78702	zgc:92326	15:31563036-31576205	4.90933	1.06391	4.61442	3.82416	1.34558	2.84202	3.72822	wbc	ZFIN	galactoside-binding soluble lectin 9 aka Galectin 9, binds intergrins and IgE
ENSDARG00000067720			ZNF503 (2 of 2)	Zv8_NA3058:29658-35499	8.99962	2.56596	3.50731	12.0211	3.04491	3.94793	3.72762	pa ec (venous)	Ensembl Entrez gene	LOC100333111 zinc finger protein 703-like
ENSDARG00000057433	NM_001006662	88733	st6galnac5	8:18123006-18144861	5.20623	1.46658	3.54991	2.96611	0.760502	3.9002	3.72506	unknown	ZFIN	ST6 (alpha-N-acetyl-neuraminyl-2,3-beta-galactosyl-1,3)-N-acetylgalactosaminide alpha-2,6-sialyltransferase 5, golgi memb
ENSDARG00000041746			COL18A1 (2 of 2)	6:22479069-22507312	1.50049	0.471505	3.18234	1.4177	0.333192	4.2549	3.71862	unknown	Ensembl	collagen, type XVIII, alpha 1
ENSDARG00000034817	NM_200577	18349	asah1b	1:16065120-16075861	2.08083	0.826005	2.51915	3.22817	0.657372	4.91072	3.71493	unknown	ZFIN	N-acylsphingosine amidohydrolase (acid ceramidase) 1b
ENSDARG00000077301		118110	Q566V4_DANRE	15:1219988-1221434	55.3791	11.1636	4.96068	16.8009	6.91939	2.42809	3.69439	wbc	Ensembl Entrez gene	LOC553527 protein homologue of myeloid leukemia factor 1
ENSDARG00000043037	NM_001042775	52856	abcg2a	16:457184-467351	8.00317	3.33741	2.39802	21.0025	4.20913	4.98975	3.69388	rbc	ZFIN Pubmed	ATP-binding cassette, sub-family G (WHITE), member 2a. Blood. 111(3):1131-1137.
ENSDARG00000060390	NM_001127477	79592	zgc:175288	21:44889552-44922159	45.0365	13.7922	3.26536	55.3575	13.4442	4.11757	3.69147	ec	ZFIN	hypothetical protein LOC100151762. Homologue ofserine/threonine protein kinase MST4. Downstream of CCM3 -> cerebral cavernous malformations (J Clin Invest. 2010 Aug 2;120(8):2795-804)
ENSDARG00000036818	NM_001128293	110717	si:dkey-20d21.13	8:27140913-27149070	3.62827	1.26831	2.86071	2.36393	0.522982	4.5201	3.69041	unknown	ZFIN unigene	PREDICTED: hypothetical protein LOC100004557. Homologue of hyaluronidase-3. hyaluronidase-3 KO mice have no phenotype (Matrix Biol. 2008 Oct;27(8):653-60)
ENSDARG00000079078	NM_001033093	76023	si:xx-by187g17.1	3:54003865-54009713	17.0242	0	3.4907	21.9012	0	3.8748	3.68275	rbc	ZFIN unigene	hemoglobin subunit alpha
ENSDARG00000078805			-	11:37678544-37684744	6.41892	2.07495	3.09353	7.2067	1.68907	4.26667	3.6801	unknown		Novel prot coding. no other info
ENSDARG00000078342	NM_001130667	132816	zgc:194125	3:29381000-29382107	81.3973	22.0918	3.6845	102.88	27.9911	3.67545	3.67998	rbc	ZFIN unigene	hypothetical protein LOC100006523, homologue to ferritin heavy chain
ENSDARG00000039130	NM_001145681	24317	cdkn3	13:36893632-36902626	19.007	8.09399	2.34829	25.6949	5.12863	5.01009	3.67919	unknown	ZFIN	cyclin-dependent kinase inhibitor 3
ENSDARG00000059473			KANK4	6:34313740-34320749	13.3586	0	3.16549	26.0919	0	4.17272	3.6691	unknown	Ensembl Entrez gene	LOC100334982 KN motif and ankyrin repeat domains 3-like
ENSDARG00000085781			SNORD94	24:38074439-38122207	23.4983	0	3.99135	15.1967	0	3.33328	3.66232	unknown	Ensembl	small nucleolar RNA, C/D box 94 guides the methylation of small nuclear RNAs. No pubmed refs
ENSDARG00000074316			LOC570868	10:8120973-8230928	8.71736	2.22213	3.92297	6.32534	1.86504	3.39153	3.65725	unknown	Ensembl Entrez gene	LOC570868 integrin, alpha 1-like
ENSDARG00000062757	NM_001080084	83117	zgc:158403	3:10374329-10420477	5.32153	1.55732	3.41711	3.96117	1.01968	3.88472	3.65091	unknown	ZFIN	tetratricopeptide repeat protein 39A
ENSDARG00000028201	NM_001077718	79787	zgc:153407	13:12534224-12545711	19.4981	6.44818	3.02381	19.2333	4.50026	4.27382	3.64882	unknown	ZFIN	COMM domain-containing protein 8
ENSDARG00000039004			LOC100006373	Zv8_NA3142:52706-58947	5.87387	0	2.32668	11.1298	2.24681	4.9536	3.64014	unknown	Ensembl Entrez gene	LOC100006373 similar to Sac domain-containing inositol phosphatase 3 (entrez gene) FIG4 homolog, SAC1 lipid phosphatase domain containing (S. cerevisiae) (ensembl)
ENSDARG00000042139	NM_001020754	54104	fpgt	8:18305990-18311483	2.49135	0.899691	2.76912	2.05934	0.459219	4.48444	3.62678	unknown	ZFIN	zgc:110694, fucose-1-phosphate guanylyltransferase
ENSDARG00000016655	NM_212616	77043	zgc:85789	24:3164258-3167269	11.9102	3.07223	3.87673	11.9598	3.54463	3.37406	3.62539	rbc	ZFIN	ester hydrolase C11orf54 homolog
ENSDARG00000071588	NM_001114485	120073	si:dkey-253d23.3	22:9951960-9958200	8.11229	3.14735	2.5775	11.1427	2.39517	4.65215	3.61483	unknown	ZFIN	si:dkey-253d23.3, hypothetical protein LOC100007836
ENSDARG00000068828	NM_001025476	80829	zgc:114034	15:35885925-35892715	6.38718	2.16496	2.95025	7.98105	1.86968	4.26867	3.60946	unknown	ZFIN	biogenesis of lysosome-related organelles complex 1 subunit 3
ENSDARG00000076251	NM_001143904		NP_001137376.1	12:4856980-4870219	5.23308	0	2.23563	7.27384	1.46016	4.98154	3.60858	wbc	ensembl ZFIN	interferon regulatory factor 3
ENSDARG00000079588		84526	gatsl3	5:9128506-9179828	1.77922	0.738736	2.40847	1.87721	0.391228	4.79825	3.60336	unknown	ZFIN	zgc:110774, GATS-like protein 3
ENSDARG00000058734	NM_001013471	81710	zgc:110343	2:4909722-4918777	43.5488	10.3806	4.19521	39.0817	13.0189	3.00192	3.59857	nc	ZFIN	peroxiredoxin-1
ENSDARG00000070042	NM_001080086	151169	zgc:158257	Zv8_NA3790:7728-12155	34.1122	11.8492	2.87886	47.3668	10.9699	4.31789	3.59837	unknown	ZFIN unigene uniprot	hypothetical protein LOC790941 > no other info
ENSDARG00000070866	NM_001017400	79761	tmem11	3:11739703-11746817	8.53396	3.50161	2.43715	12.0419	2.53084	4.75806	3.59761	unknown	ZFIN unigene uniprot	transmembrane protein 11
ENSDARG00000011571			LOC567131	6:12649535-12662494	4.68957	1.47151	3.18691	7.00325	1.7505	4.00071	3.59381	unknown	Ensembl Entrez gene	LOC567131 calcitonin receptor-like
ENSDARG00000019117	NM_199726	79611	parvb	Zv8_NA3801:5609-27696	17.8803	5.26605	3.39539	22.3126	5.8944	3.78539	3.59039	heart	ZFIN Pubmed	parvin, beta, imp for cell adhesion and cytoskeleton organisation. Found in heart and muscle. Imp for heart contraction (Dev cell 2006)
ENSDARG00000027500	NM_201175	132376	oxsr1b	24:19646728-19734259	32.8786	9.02583	3.64272	39.4609	11.1564	3.53706	3.58989	ec	ZFIN	oxidative-stress responsive 1b aka serine/threonine-protein kinase OSR1 (odd skipped related 1). Development paper (Development. 2008 Oct;135(20):3355-67) shows it regs kidney vs vasc. KO causes loss of kidney and expansion of vasc
ENSDARG00000003470	NM_001045453	91774	slc25a42	2:53658099-53692494	15.2857	5.49925	2.7796	21.918	4.98672	4.39527	3.58744	unknown	ZFIN	zgc:153304, solute carrier family 25, member 42. Mitochondrial memb transporter (Genomics. 2006 Dec;88(6):779-90)
ENSDARG00000007449	NM_200486	132778	zgc:63736	3:27254432-27273063	47.5267	15.9875	2.97274	46.8394	11.1583	4.19772	3.58523	rbc	ZFIN	zgc:63736, solute carrier family 25, member 39
ENSDARG00000053561	NM_001017670	40434	ms4a17a.11	4:69410793-69423542	25.563	5.46104	4.68098	11.0069	4.46086	2.46744	3.57421	unknown	ZFIN	membrane-spanning 4-domains, subfamily A, member 17A.11, CD20 like domain
ENSDARG00000041250	NM_001030254	91346	zgc:113380	3:58474272-58494134	7.55647	2.67607	2.82372	10.7127	2.47754	4.32393	3.57382	unknown	ZFIN	hypothetical protein LOC570782 homologue of UNC93-like protein MFSD11
ENSDARG00000062795		5169	abcb7	14:11453298-11541248	55.7865	17.6841	3.15461	63.7314	16.0436	3.97239	3.5635	rbc	ZFIN Pubmed	wu:fc20c02, ATP-binding cassette, sub-family B (MDR/TAP), member 7. Imp for rbc Fe status (Adv Hematol. 2010;2010. pii: 329394)
ENSDARG00000061140	NM_001122840	75423	si:ch211-212m21.5	2:29351894-29404463	49.3691	11.2348	4.3943	40.265	14.7745	2.7253	3.5598	ec	ZFIN Pubmed	collectin-12, involved in uptake of ox-LDL by vasc cells
ENSDARG00000040280	NM_001017837	107611	zgc:110182	16:23750667-23752104	3.60529	0.769002	4.68827	3.86252	1.59057	2.42839	3.55833	unknown	ZFIN	family with sequence similarity 84, member B
ENSDARG00000018782			KDM4A (2 of 2)	6:4575049-4610897	20.5959	9.11225	2.26024	24.6669	5.10757	4.82948	3.54486	nc	Ensembl pubmed	lysine (K)-specific demethylase 4A. Imp for neural crest specification (Dev Cell. 2010 Sep 14;19(3):460-8).
ENSDARG00000014446	NM_131311	2	dlx2a	9:3762473-3765928	4.41162	0.957556	4.60717	1.76551	0.712571	2.47766	3.54241	pa	ZFIN	distal-less homeobox gene 2a
ENSDARG00000074138			ATP8A2 (1 of 2)	24:20774318-20853895	13.6835	4.43045	3.08851	19.3877	4.86591	3.98439	3.53645	unknown	ZFIN	ATPase, aminophospholipid transporter-like, class I, type 8A, member 2
ENSDARG00000038728	NM_001114570	119979	ch25hl2	21:6813129-6814447	22.5557	0	3.92305	12.974	0	3.12901	3.52603	unknown	ZFIN	zgc:175201, cholesterol 25-hydroxylase like 2
ENSDARG00000035198	NM_201583	78782	gcnt4	5:52101665-52105187	6.88934	2.04966	3.36121	9.30258	2.52912	3.67819	3.5197	unknown	ZFIN	glucosaminyl (N-acetyl) transferase 4, core 2, golgi memb protein
ENSDARG00000044670		85810	A1A5I3_DANRE	8:43295382-43307080	8.36337	2.942	2.84275	9.15645	2.18347	4.19353	3.51814	unknown	Uniprot unigene	PREDICTED: hypothetical LOC557935
ENSDARG00000060520	NM_001044709	12251	antxr2a	5:38125850-38210743	7.31397	2.13149	3.43139	8.09368	2.24671	3.60246	3.51692	plt	ZFIN Pubmed	anthrax toxin receptor 2a Expressed in both plts (O'Connor Blood. 113(19):4754-4762 2009)
ENSDARG00000033089			LOC100003704	21:40165993-40166821	31.0134	8.46161	3.66519	22.9428	6.81171	3.36814	3.51667	unknown	Ensembl Entrez gene	LOC100003704 sprouty 2-like, inhibitor of FGF signalling, key regulator of epithelial tube form, overexpression inhibits prolif and diff of ECs induced by FGF and VEGF (Impagnatiello J cell biol 2001)
ENSDARG00000006577	NM_001017580	116310	nadka	8:53553639-53569388	5.00153	2.05773	2.43061	6.32474	1.37505	4.59964	3.51512	unknown	ZFIN	zgc:110083. NAD kinase a
ENSDARG00000068590		149190	LOC100004600	8:27140913-27149070	5.89886	0	2.33014	5.63571	1.20015	4.69584	3.51299	unknown	Ensembl Entrez gene	LOC100004600 N-acetyltransferase 6-like
ENSDARG00000028106	NM_001005942	76464	glrx	21:9487149-9492832	109.265	30.7349	3.55508	89.472	25.7854	3.46987	3.51247	unknown	ZFIN	glutaredoxin 2, redox
ENSDARG00000054688			LOC555628	Zv8_NA4392:49753-51151	9.27137	2.00695	4.61963	7.52789	3.14307	2.39508	3.50735	unknown	Ensembl Entrez gene	LOC555628 inositol 1,4,5-triphosphate receptor interacting protein-like 2-like
ENSDARG00000007711			RAB3IL1	25:2363328-2375542	6.6493	2.74524	2.42212	7.01901	1.52837	4.59248	3.5073	unknown	Ensembl Entrez gene	LOC100331248 RAB3A interacting protein (rabin3)-like 1-like. Nucleotide exchange factor
ENSDARG00000075229			LOC100002406	10:5140197-5150402	1.95391	0.851817	2.29381	3.07507	0.653102	4.70841	3.50111	unknown	Ensembl Entrez gene	LOC100002406 putative thymic stromal co-transporter TSCOT-like
ENSDARG00000059567			-	3:57871732-57910642	12.3682	3.56837	3.46606	14.46	4.11001	3.51824	3.49215	unknown	Ensembl	Novel prot coding no other info
ENSDARG00000021318	NM_001001594	3432	capg	12:26515490-26544359	29.2918	7.55247	3.87844	32.3267	10.4145	3.10401	3.49122	unknown	ZFIN	capping protein (actin filament), gelsolin-like
ENSDARG00000058366	NM_001044967	144132	si:dkey-222f8.3	4:11638793-11645266	73.6655	17.5481	4.19792	64.9551	23.3583	2.78081	3.48937	ec pa	ZFIN	hypothetical protein LOC561722, homologue to xenopus poly(U)-specific endoribonuclease-B.
ENSDARG00000058237	NM_001130643	79227	ssbp3a	2:10520644-10612632	22.8094	5.8006	3.93225	23.7922	7.81803	3.04325	3.48775	unknown	ZFIN	single stranded DNA binding protein 3, binds to LIM-domain-binding protein Ldb1 and is important for gene activation (PNAS 2002)
ENSDARG00000052121	NM_131385	79818	rag2	25:8150147-8153610	1.52222	0.742306	2.05066	2.127	0.433206	4.9099	3.48028	wbc	ZFIN	recombination activating gene 2
ENSDARG00000028067	NM_205571	78270	bnip3lb	10:15759443-15784208	49.4737	18.6404	2.65411	53.794	12.5193	4.29689	3.4755	unknown	ZFIN	BCL2/adenovirus E1B interacting protein 3-like b
ENSDARG00000025436	NM_178288	24946	sepx1a	3:15106717-15109036	7.02364	0	2.47929	10.8724	2.43327	4.46823	3.47376	ventral mesoderm ?	ZFIN	selenoprotein X, 1a. Ox-redox
ENSDARG00000030636		85597	si:dkey-22a1.2	9:27190433-27193390	8.46386	2.62491	3.22444	7.73447	2.0835	3.71225	3.46834	unknown	ZFIN unigene uniprot	PREDICTED: hypothetical protein
ENSDARG00000061013	NM_001102672	75411	ankfy1	5:29130612-29162682	67.4964	23.6237	2.85715	98.5081	24.2374	4.0643	3.46072	unknown	ZFIN	ankyrin repeat and FYVE domain containing 1. Double zn finger involved in vesicle / prot transport
ENSDARG00000003449	NM_201102	117457	pde10a	13:4598760-4738581	7.81709	2.34035	3.34014	10.222	2.85881	3.57561	3.45788	ec	ZFIN	phosphodiesterase 10A
ENSDARG00000051729		43616	NFATC3 (2 of 2)	25:37626243-37797665	7.02545	1.82627	3.84688	5.98789	1.95806	3.05807	3.45248	unknown	Ensembl Entrez gene	LOC566869 nuclear factor of activated T-cells, cytoplasmic, calcineurin-dependent 3-like (2 of 2).
ENSDARG00000009939	NM_001017539	77336	zgc:113196	5:35370070-35380625	16.6941	6.53759	2.55356	18.8376	4.34427	4.33619	3.44488	unknown	ZFIN unigene	EF-hand domain-containing family member A1
ENSDARG00000076870		33952	FAM38A	7:57854027-57896128	13.4796	4.08742	3.29783	18.1935	5.0694	3.58889	3.44336	ventral mesoderm likely	ZFIN unigene	im:7149048. Hypothetical prot. No other info
ENSDARG00000021442	NM_131214	251	cdh11	7:51435511-51461784	67.6545	17.449	3.87727	41.2304	13.701	3.0093	3.44328	nc	ZFIN	cadherin 11, osteoblast, expressed in neural crest
ENSDARG00000017794	NM_214771	105048	sdr16c5b	7:61212998-61231726	19.5356	5.34051	3.658	13.9739	4.34824	3.21369	3.43585	unknown	ZFIN	short chain dehydrogenase/reductase family 16C, member 5, homologue to human epidermal retinol dehydrogenase 2
ENSDARG00000079068		93016	ADAM12	17:30360761-30450286	4.04638	1.38581	2.91987	4.21285	1.06946	3.93923	3.42955	unknown	ZFIN	a disintegrin and metalloproteinase domain 12 (meltrin alpha)
ENSDARG00000077054		82676	fam198b	14:37340177-37345965	10.2104	3.1161	3.27666	18.6655	5.21729	3.57762	3.42714	unknown	ZFIN	family with sequence similarity 198, member B. No other info
ENSDARG00000078111			-	3:37999716-38020150	5.58392	2.25142	2.48018	7.06213	1.61574	4.37083	3.42551	unknown	Ensembl	Novel prot coding no other info
ENSDARG00000079638			LOC100334012	Zv8_NA2544:14261-20564	13.7566	6.48119	2.12254	22.0334	4.66758	4.72052	3.42153	unknown	Ensembl Entrez gene	Hypothetical prot LOC100334012 no other info
ENSDARG00000075434	NM_213103	89610	zgc:76871	4:1581855-1590586	2.15705	0.747791	2.88456	2.3646	0.599954	3.9413	3.41293	unknown	ZFIN	PREDICTED: hypothetical protein. No other info
ENSDARG00000070232	NM_001082933	117438	zgc:163080	13:909014-936043	37.3669	12.899	2.89688	45.6883	11.6557	3.91982	3.40835	unknown	ZFIN unigene	transmembrane protein 14A. No refs
ENSDARG00000041505	NM_212976	116457	itm2bb	9:24741058-24756703	44.1124	9.87411	4.46748	45.4493	19.4103	2.3415	3.40449	unknown	ZFIN	integral membrane protein 2Bb
ENSDARG00000061222			LOC100001302	6:56483560-56568027	1.41473	0.403026	3.51027	1.87747	0.569673	3.2957	3.40298	unknown	Ensembl Entrez gene	LOC100001302 ubiquitin-like modifier-activating enzyme 1-like
ENSDARG00000075538	NM_001089531	145547	zgc:163061	25:36173345-36174102	10.01	2.6393	3.79267	13.1652	4.36907	3.01327	3.40297	unknown	ZFIN	hypothetical protein LOC100037379, ? homologue to histone H1.2
ENSDARG00000032340	NM_199615	77301	serhl	1:43176281-43188771	5.65392	1.39732	4.04626	4.50617	1.63528	2.7556	3.40093	unknown	ZFIN unigene	serine hydrolase-like
ENSDARG00000075923		36736	im:7135991	5:13183991-13202909	4.99779	2.18909	2.28304	5.63278	1.24983	4.50684	3.39494	unknown	ZFIN unigene	si:ch1073-179p4.3, Homologue to thioredoxin reductase 2
ENSDARG00000057107			LOC793086 (desn't match ensembl)	24:26719460-26801362	5.17125	2.2269	2.32217	7.51534	1.683	4.46544	3.39381	unknown	Ensembl	pleckstrin homology domain containing, family G (with RhoGef domain) member 3
ENSDARG00000026236	NM_200327	24982	zgc:56585	21:36865399-36873526	28.3195	6.32755	4.47559	15.7232	6.81253	2.30798	3.39178	unknown	ZFIN	hypothetical protein LOC393297 homologue to hydroxyprostaglandin dehydrogenase 15-(NAD), involved in prostaglandin metabolism
ENSDARG00000042667	NM_131856	29173	klf2a	22:15979203-15982339	10.8524	2.70948	4.00534	8.9231	3.26884	2.72975	3.36754	ec heart	ZFIN Pubmed	Kruppel-like factor 2a, imp for cardiac valve form (PLoS Biol. 7(11):e1000246) and angiogen of AA5 (Nature 464(7292):1196-1200)
ENSDARG00000053186		130043	sc:d805	12:39277007-39289503	8.67882	1.96138	4.42485	3.72227	1.62571	2.28963	3.35724	unknown	ZFIN	hypothetical prot cDNA only
ENSDARG00000056453	NM_001077287	89219	zgc:153096	21:33689066-33738938	7.83918	2.05798	3.80916	10.4986	3.61507	2.90412	3.35664	ec	ZFIN	actin filament associated protein 1-like
ENSDARG00000060526	NM_001077765	108510	bmp3	5:38300060-38412040	20.7402	5.57886	3.71764	18.0004	6.01933	2.99043	3.35404	unknown	ZFIN	zgc:153939, bmp3 aka osteogenin
ENSDARG00000006029	NM_213286	79645	lta4h	4:6852558-6872076	93.4326	28.3855	3.29156	80.2449	23.5225	3.41141	3.35149	wbc	ZFIN	leukotriene A4 hydrolase
ENSDARG00000070497		117137	bicclb	12:8136778-8176837	5.58427	1.33006	4.19851	3.08622	1.24546	2.47798	3.33824	unknown	ZFIN	bicc1 bicaudal C homolog 1 (Drosophila), RNA binding prot that promotes polyadenylation and translation
ENSDARG00000078406			RAPGEF5 (2 of 2)	16:34805494-34855966	4.27837	1.27553	3.35419	6.94799	2.09236	3.32065	3.33742	unknown	ZFIN	Rap guanine nucleotide exchange factor (GEF) 5 aka Rap GEF5
ENSDARG00000074501			TNIP2	1:35411679-35416192	4.00949	1.11231	3.60465	5.05913	1.64872	3.06852	3.33659	unknown	Ensembl Entrez gene	LOC564279 TNFAIP3-interacting protein 2-like
ENSDARG00000020041	NM_001098181	86090	zgc:163107	12:11891665-11922546	28.0704	10.4647	2.68239	35.5885	8.92313	3.98834	3.33537	unknown	ZFIN unigene uniprot	hypothetical protein LOC563454. UPF0505 protein C16orf62 homolog
ENSDARG00000035150	NM_001166446		B0R156_DANRE	5:62779869-62786343	13.3565	0	3.16529	17.0785	0	3.49525	3.33027	rbc wbc	Ensembl Entrez gene	novel protein similar to draculin (drl) (LOC555524)
ENSDARG00000053954	NM_212876	24266	cyb5b	7:71925296-71938130	123.979	34.2026	3.62484	173.327	57.1487	3.03291	3.32888	rbc	ZFIN	cytochrome b5 type B, haem binding
ENSDARG00000079964	NM_131311	2	dlx2a	9:3591306-3594625	19.8807	4.4718	4.44579	6.76227	3.05821	2.21119	3.32849	pa	ZFIN	Note duplicate
ENSDARG00000074757	NM_001113611	80396	zgc:171813	20:3882728-3895179	10.4472	3.45888	3.0204	9.21601	2.53482	3.63577	3.32808	unknown	ZFIN	protein ARV1 - > lipid transporter
ENSDARG00000069461	NM_001045405	77650	rnaseka	7:26102107-26103353	47.9295	16.8928	2.83727	57.2018	15.0104	3.81081	3.32404	unknown	ZFIN	ribonuclease, RNase K a
ENSDARG00000001897	NM_001014332	26819	zgc:110815	11:30604004-30621917	25.9819	9.11074	2.85179	29.2807	7.73516	3.7854	3.3186	unknown	ZFIN unigene	lysosomal alpha-mannosidase -> carb metabolism
ENSDARG00000038112	NM_001044330	87398	si:dkeyp-59c12.1	18:24711586-24712767	5.85107	0	2.32352	9.73106	2.25923	4.30725	3.31538	unknown	ZFIN unigene	hypothetical protein LOC555379. GTP binding
ENSDARG00000007425	NM_001030138	5195	apol1	2:36145372-36148745	2.77252	0.92345	3.00235	1.87089	0.515911	3.62638	3.31437	unknown	ZFIN	apolipoprotein L, 1
ENSDARG00000076747			TMCC1 (2 of 2)	Zv8_NA7717:7583-9711	12.9709	2.89574	4.4793	24.5388	11.4293	2.14701	3.31316	unknown	Ensembl	transmembrane and coiled-coil domain family 1
ENSDARG00000005049	NM_212771	76410	rab20	9:7917123-7924796	7.93654	2.88281	2.75306	9.29528	2.40373	3.86702	3.31004	unknown	ZFIN	RAB20, member RAS oncogene family
ENSDARG00000077944		863	LAMP1	1:337745-339307	67.5261	24.4254	2.76459	87.9062	22.8038	3.85489	3.30974	unknown	ZFIN	lysosomal-associated membrane protein 1
ENSDARG00000058226	NM_213130	75392	ak3	10:13466659-13477723	55.1881	17.4588	3.16105	61.3529	17.779	3.45086	3.30596	rbc	ZFIN	adenylate kinase 3
ENSDARG00000017195	NM_001083815	152531	foxq1l	Zv8_scaffold3013:20915-23635	3.02223	0.878278	3.44109	2.82924	0.89322	3.16746	3.30427	pa	ZFIN	zgc:162905, forkhead box Q like
ENSDARG00000078943			-	1:825171-828901	112.113	35.7607	3.13509	140.022	40.5606	3.45217	3.29363	unknown	Ensembl	Prot coding. No other info
ENSDARG00000051956	NM_001025178	82921	isca1	5:71922922-71930946	38.1201	11.1478	3.41952	32.5304	10.2787	3.16484	3.29218	rbc	ZFIN	zgc:114185, ron-sulfur cluster assembly 1
ENSDARG00000013928	NM_201002	80581	zgc:55604	22:16514403-16524622	13.6306	5.10799	2.66849	17.3065	4.42661	3.90965	3.28907	unknown	ZFIN unigene	pleckstrin homology domain-containing family B member 2
ENSDARG00000074615			-	7:57912556-57931987	6.34823	3.06632	2.07031	11.3258	2.51486	4.50355	3.28693	unknown	Ensembl	Novel prot coding, no other info
ENSDARG00000025903	NM_200072	4573	lgals9l1	15:31541092-31552018	1.42355	0.684875	2.07855	1.57323	0.350066	4.4941	3.28632	wbc	ZFIN	ectin, galactoside-binding, soluble, 9 (galectin 9)-like 1
ENSDARG00000058675	NM_001111229	115208	zgc:172082	6:4173382-4175615	19.7325	6.26349	3.1504	26.4867	7.76392	3.41151	3.28096	unknown	ZFIN	phosphatase, orphan 2
ENSDARG00000062251	NM_001080042	85307	zgc:158346	2:19873873-19974471	4.13496	1.21181	3.41222	2.37436	0.756019	3.14061	3.27641	unknown	ZFIN	F-box/LRR-repeat protein 7
ENSDARG00000051762			DNAJA4	25:6780-15499	404.019	102.645	3.93608	195.193	74.6171	2.61593	3.276	heart	Ensembl pubmed	DnaJ (Hsp40) homolog, subfamily A, member 4. Mice highly expressed in heart (Cell Stress Chaperones. 2002 Apr;7(2):156-66)
ENSDARG00000018179	NM_153643	78142	acvrl1	23:27278984-27300267	6.43515	1.69916	3.78725	7.00133	2.53597	2.76081	3.27403	ec	ZFIN	activin A receptor type II-like 1 aka alk1/violet beuroguarde,
ENSDARG00000037176	NM_213322	115933	ggh	7:60694152-60697712	7.13483	2.28461	3.123	4.53788	1.33494	3.39931	3.26116	unknown	ZFIN pubmed	gamma-glutamyl hydrolase (conjugase, folylpolygammaglutamyl hydrolase)
ENSDARG00000073716		75918	si:dkey-19p15.7	13:9211860-9245187	9.9228	2.46934	4.0184	7.47364	2.98643	2.50253	3.26047	unknown	ZFIN unigene	PREDICTED: si:dkey-19p15.7, probable carboxypeptidase E = granular sorting recep for prohormones
ENSDARG00000036147	NM_001079983	34877	ano5b	7:33163179-33222288	16.6183	5.5713	2.98284	22.7273	6.43099	3.53403	3.25843	unknown	ZFIN unigene pubmed	anoctamin 5b -> assoc with musc dystrophies in man
ENSDARG00000076326			MAML2 (see notes)	15:4561641-4582203	8.81451	2.39794	3.67587	4.30778	1.51783	2.83812	3.25699	unknown	Ensembl mirbase pubmed	Ensembl and cufflinks names do not match. Ensembl = microRNA 1260b, cufflinks = MAML2 mastermind-like 2, transcription co-activator of Notch signalling (Drosophila) ? is correct
ENSDARG00000060072	NM_001076774	43779	zgc:153739	3:30698306-30720187	1.17456	0.519681	2.26016	1.74473	0.410429	4.25099	3.25557	unknown	ZFIN unigene	hypothetical protein LOC767807. Homologue of abl interactor 1 isoform a
ENSDARG00000039872	NM_001003549	85079	zgc:100811	16:46077644-46083900	62.7114	21.0095	2.98491	70.8287	20.1155	3.5211	3.253	unknown	ZFIN unigene	hypothetical protein LOC445155. Homologue of mitogen-activated protein-binding protein-interacting protein isoform 1
ENSDARG00000011724		88154	im:7136220	13:40246860-40247538	83.0437	20.7282	4.00632	58.2038	23.2923	2.49884	3.25258	pa	ZFIN	PREDICTED: MARVEL domain-containing protein 1
ENSDARG00000076267			MYOCD	12:280336-307416	1.40855	0.390737	3.60485	2.05739	0.713468	2.88365	3.24425	heart	Ensembl Entrez gene	myocardin, cardiac and smooth muscle regulator
ENSDARG00000007409	NM_001004626	79946	ppif	13:30066948-30070546	4.97415	1.12621	4.41672	3.61263	1.7475	2.06731	3.24201	unknown	ZFIN	peptidylprolyl isomerase F (cyclophilin F), imp for prot folding
ENSDARG00000073810		95410	thbs2b	12:29503874-29532446	25.6544	6.75615	3.79719	19.4577	7.2841	2.67126	3.23422	plt	ZFIN	thbs2b thrombospondin 2b, discovered in plt granules but present in other tissues.
ENSDARG00000067948	NM_001110287		NP_001103757.1	5:31585233-31586024	11.7472	0	3.00906	16.6413	0	3.45842	3.23374	wbc	Ensembl Entrez gene	hypothetical protein LOC100003209. interferon induced transmembrane-like (CD225 ) = wbc
ENSDARG00000021209	NM_001013567	74689	zgc:113115	8:52522748-52536893	9.22951	2.94692	3.13192	8.45203	2.53651	3.33215	3.23203	unknown	ZFIN unigene	potassium channel tetramerisation domain containing 9
ENSDARG00000075285		120101	MRAS	9:29138886-29154034	3.96785	0	2.03951	3.65609	0.828062	4.41524	3.22737	unknown	ZFIN unigene	PREDICTED: muscle RAS oncogene
ENSDARG00000043279	NM_001045862	77221	aqp12	22:3239866-3251966	8.00011	2.37892	3.36292	7.68406	2.48833	3.08804	3.22548	unknown	ZFIN	aqp12 aquaporin 12
ENSDARG00000055595		150293	clul1	2:29410446-29478508	1.94654	0.549588	3.54182	2.14441	0.737139	2.9091	3.22546	unknown	ZFIN	clul1 clusterin-like protein 1, molecular chaperone. Pubmed refs are related to eye -> cone specific
ENSDARG00000059846		115048	K1632_DANRE	5:40594647-40650044	7.42348	2.98511	2.48684	8.78122	2.21746	3.96004	3.22344	unknown	Ensembl uniprot	UPF0493 protein KIAA1632 homolog
ENSDARG00000053836		25824	LOC100007937	2:35942982-35953863	13.5982	0	3.18796	14.3494	0	3.25721	3.22259	unknown	ZFIN	PREDICTED: si:ch211-284o19.8 ? BAX inhibitor (BI)-1 like family
ENSDARG00000037895	NM_001114432	93146	ramp2	3:33955773-33965551	51.6713	13.2744	3.89255	39.6791	15.5538	2.55109	3.22182	ec	ZFIN Pubmed	receptor (G protein-coupled) activity modifying protein 2, part of adrenomedullin (AM) receptor complex. KO mice for AM and ramp2 both has vessel defects with vessel leakiness (J Clin Invest. 2008 Jan;118(1):29-39). Also found in Wallgard array
ENSDARG00000045516	NM_213007	852	itih2	4:26092595-26127374	0.29978	0.0719795	4.1648	0.289856	0.127486	2.27363	3.21921	rbc	ZFIN	inter-alpha (globulin) inhibitor H2
ENSDARG00000060445	NM_001103142	118637	tmem103	16:37105896-37111221	18.0907	5.99466	3.0178	19.5235	5.70778	3.42051	3.21915	unknown	ZFIN	tmem103
ENSDARG00000027750	NM_001013315	32560	dpp7	5:27237279-27254508	24.3161	7.95142	3.05808	26.188	7.77339	3.36893	3.21351	unknown	ZFIN	dipeptidyl-peptidase 7
ENSDARG00000041599	NM_001002193	132855	zgc:91860	18:17766439-17799579	18.6728	6.55504	2.84862	21.7219	6.09668	3.56291	3.20576	heart rbc	ZFIN unigene	hypothetical protein LOC431740
ENSDARG00000027465	NM_001020772	86406	rmnd1	17:4081967-4105347	10.9233	4.29343	2.54419	12.281	3.20111	3.83648	3.19034	unknown	ZFIN	required for meiotic nuclear division 1 homolog (S. cerevisiae). No other info
ENSDARG00000010918	NM_001025534	48018	si:ch211-5k11.11	3:53949100-53983483	19.4075	8.24344	2.3543	19.6849	4.90009	4.01725	3.18577	rbc	ZFIN unigene	alpha globin regulatory element containing-like
ENSDARG00000070398	NM_001114318	124976	il6r	16:17028765-17039713	16.3626	0	3.4347	11.0113	0	2.93424	3.18447	wbc	ZFIN	interleukin 6 receptor
ENSDARG00000042824	NM_182889	155361	nfe2l2	9:2620592-2647135	34.5554	11.6254	2.97241	39.9311	11.776	3.39089	3.18165	unknown	ZFIN	nuclear factor (erythroid-derived 2)-like 2 -> regulator of ox stress gene induction ubiquitous
ENSDARG00000036382			-	7:22668841-22674278	4.47254	0	2.1207	3.7609	0.887291	4.23863	3.17967	unknown	Ensembl	Novel prot coding no other info
ENSDARG00000013749	NM_001003448	87085	zgc:92113	23:342529-352077	1.75179	0.611052	2.86684	2.13432	0.612247	3.48604	3.17644	unknown	ZFIN unigene	hypothetical protein LOC445054. Homologue to mitochondrial glutamate carrier 1
ENSDARG00000020785	NM_001039065	87613	lama4	20:240376-281456	52.9084	14.5733	3.6305	31.3211	11.5191	2.71906	3.17478	ec heart	ZFIN pubmed	laminin, alpha 4 involved in ISV migration/ notochord form (Dev Bio 2006) and human cardiomyoopathy
ENSDARG00000069419			A3KQN1_DANRE	22:27173148-27184870	13.5806	4.89111	2.77659	18.4327	5.17204	3.56391	3.17025	unknown	Ensembl uniprot	Novel protein similar to H.sapiens ACDY9, adenylate cyclase 9 (ACDY9)
ENSDARG00000052654		103110	thrab	12:22884136-22893235	10.1381	3.75074	2.70296	14.4936	3.99183	3.63082	3.16689	unknown	ZFIN	thyroid hormone receptor alpha b
ENSDARG00000074842	NM_001162443	83133	snx8	3:39213652-39242230	6.02451	2.00682	3.00202	8.68518	2.60972	3.32801	3.16502	rbc	This study	sorting nexin 8. No other info
ENSDARG00000054645		90072	A3KNY2_DANRE	3:28054963-28071540	29.5766	9.01111	3.28224	23.0228	7.55632	3.04683	3.16453	unknown	Ensembl uniprot	PREDICTED: hypothetical protein. Homologue of protein kinase C and casein kinase substrate in neurons protein 3 (PACSIN3)
ENSDARG00000070165	NM_001089510	90354	zgc:163064	11:40611475-40634547	9.2701	2.73117	3.39419	8.5844	2.94563	2.91428	3.15423	wbc	ZFIN	hypothetical protein LOC100037357, TNF recep domain
ENSDARG00000079353	NM_001122613	88423	sc:d158	3:31900337-31903990	8.34583	2.35216	3.54816	6.19569	2.24709	2.75721	3.15268	unknown	ZFIN unigene	hypothetical protein LOC100142635
ENSDARG00000057613	NM_001040345	153695	zgc:136978	1:8152524-8333511	1.67516	0.741241	2.25994	2.1255	0.525528	4.0445	3.15222	unknown	ZFIN unigene	hypothetical protein LOC678597 -> glycotransferase
ENSDARG00000040255	NM_001008642	30620	ephx2	17:5951938-6011741	12.7012	4.00838	3.16866	16.3301	5.25554	3.10722	3.13794	ec	ZFIN	epoxide hydrolase 2, cytoplasmic
ENSDARG00000024116	NM_199759	16802	vamp8	5:26401736-26409689	22.6675	5.75237	3.94055	16.0012	6.85821	2.33315	3.13685	pa	ZFIN	vesicle-associated membrane protein 8 (endobrevin), = memb components of small synaptic vesicles
ENSDARG00000052826	NM_131604	82593	runx3	13:45473184-45535804	3.70886	1.02523	3.61759	1.86681	0.705173	2.64731	3.13245	pa	ZFIN	runt-related transcription factor 3
ENSDARG00000033412	NM_173224	4376	npc2	17:38790957-38792452	86.1455	26.4508	3.25682	97.3996	32.3946	3.00666	3.13174	unknown	ZFIN	Niemann-Pick disease, type C2 -> recognises lipids
ENSDARG00000030766			LOC795760	23:27426344-27456634	8.13131	2.26938	3.58305	6.24209	2.32893	2.68024	3.13165	unknown	Ensembl	arhgef25 Rho guanine nucleotide exchange factor (GEF) 25
ENSDARG00000033170	NM_198914	25239	sult2st1	12:12870-28546	33.8828	8.06308	4.20222	24.5229	11.9978	2.04395	3.12308	ec	ZFIN	sulfotransferase family 2, cytosolic sulfotransferase 1, SULT2 family catalyse catalyze sulfonation of hydroxyl groups of steroids
ENSDARG00000032157			LOC561288	21:38881851-38995649	11.7754	4.24318	2.77514	17.2369	4.97021	3.46804	3.12159	unknown	Ensembl Entrez gene	LOC561288 g protein-coupled receptor kinase 6-like
ENSDARG00000044073	NM_001004115	78525	fuca2	17:6234448-6248097	20.3663	6.56015	3.10455	25.223	8.04112	3.13675	3.12065	ec rbc	ZFIN	fucosidase, alpha-L- 2, plasma
ENSDARG00000053159	NM_001017889	86376	zgc:110626	5:47502668-47510405	23.4537	6.52231	3.59592	20.9131	7.91497	2.64222	3.11907	unknown	ZFIN	hypothetical protein LOC550588, likely a prot that regulates G prot recep by interefering with ability to activate G prots
ENSDARG00000016311		156311	stab1	6:13711026-13817288	3.46326	1.12146	3.08817	4.72632	1.50069	3.14943	3.1188	wbc ec	ZFIN pubmed	stabilin 1. Exp on macrophages and sinusoidal ECs (ScientificWorldJournal. 2010 Oct 12;10:2039-53)
ENSDARG00000031751	NM_001044937	158882	npr1a	19:25514127-25578953	9.61881	2.63347	3.65252	9.76595	3.78508	2.58012	3.11632	unknown	ZFIN	npr1a Natriuretic peptide receptor 1a
ENSDARG00000038681		92233	LOC555289	1:57309171-57310827	9.06952	0	2.72457	17.2185	0	3.50695	3.11576	unknown	ZFIN	PREDICTED: microfibrillar-associated protein 4-like
ENSDARG00000018258	NM_198802	77153	adkb	12:43857384-43883623	47.6402	14.5437	3.27566	47.774	16.1878	2.95123	3.11345	unknown	ZFIN	adenosine kinase b
ENSDARG00000076092			SLC31A2	21:14241096-14252143	8.30922	2.44992	3.39163	7.59467	2.69318	2.81996	3.1058	unknown	Ensembl	solute carrier family 31 (copper transporters), member 2
ENSDARG00000014802	NM_001099447	115055	S2535_DANRE	5:54750077-54753618	2.82972	1.27225	2.22419	2.43969	0.612593	3.98256	3.10337	unknown	ZFIN unigene	solute carrier family 25 member 35
ENSDARG00000026712	NM_201501	5030	rab5c	3:13721370-13757637	216.467	76.6906	2.8226	253.362	74.9171	3.3819	3.10225	ec rbc	ZFIN Pubmed	RAB5C, member RAS oncogene family. MO KD has vasc leak (Kalen Chem. Biol. 16(4):432-441)
ENSDARG00000077456	NM_001013477	29194	zgc:110216	25:37540509-37541380	13.4731	4.82385	2.79302	21.214	6.22921	3.40557	3.09929	unknown	ZFIN unigene	hypothetical protein LOC541350. Homologue of histone H1.4
ENSDARG00000004729	NM_131848	78052	tfe3a	8:7576263-7606937	30.5046	12.8677	2.37063	35.281	9.2443	3.81651	3.09357	rbc	ZFIN	transcription factor binding to IGHM enhancer 3a
ENSDARG00000071013	NM_001089501	151948	arl6ip6	6:14581293-14586115	7.06138	2.51125	2.8119	7.62692	2.27294	3.35553	3.08371	rbc	ZFIN pubmed	ADP-ribosylation-like factor 6 interacting protein 6 -> haematpoiesis (Genomics. 2000 Sep 15;68(3):351-4).
ENSDARG00000036059	NM_001080043	83946	zgc:153790	7:29399295-29408162	7.53423	3.21927	2.34035	10.8128	2.82561	3.82671	3.08353	unknown	ZFIN unigene	transmembrane protein with metallophosphoesterase domain
ENSDARG00000033871	NM_200903	88365	derl3	8:31650161-31658398	23.5023	9.13464	2.57288	23.3375	6.49565	3.59279	3.08283	unknown	ZFIN pubmed	Der1-like domain family, member 3 -> required for ER mediated degradation
ENSDARG00000024431	NM_001017558	98888	ets1a	Zv8_NA5218:10895-44629	67.9761	17.3565	3.91646	57.6192	25.6837	2.24342	3.07994	ec	ZFIN	v-ets erythroblastosis virus E26 oncogene homolog 1a
ENSDARG00000035256		79700	eef2l2	5:40497930-40506792	24.2132	7.24492	3.34209	26.2979	9.45862	2.78031	3.0612	unknown	ZFIN	eef2e2 eukaryotic translation elongation factor 2, like 2
ENSDARG00000009134	NM_212701	30302	hlx1	20:50015847-50019618	4.78008	1.66865	2.86464	5.00353	1.53789	3.2535	3.05907	ec	ZFIN Pubmed	H2.0-like homeo box 1 (Drosophila). MO KD causes severe pericardial oedema and absence of circ no mention of vessels but pronephros is abnormal (Dev. Biol. 334(1):1-9.)
ENSDARG00000019763	NM_214773	1508	acp5a	6:9142181-9147835	2.30123	1.06869	2.15332	1.85317	0.467983	3.95991	3.05661	unknown	ZFIN	acid phosphatase 5a, tartrate resistant
ENSDARG00000037242		152309	Q5CZN7_DANRE	7:75197351-75201146	29.8403	10.9392	2.72783	25.079	7.43931	3.37115	3.04949	unknown	Ensembl uniprot unigene	LOC100150527 protein -> cytoplasmic aconitate hydratase
ENSDARG00000068282		32346	B8JLE0_DANRE	8:16788740-16817383	7.85432	3.12009	2.51734	9.14115	2.55545	3.57712	3.04723	unknown	Entrez gene uniprot	Novel protein similar to H.sapiens EPS15, epidermal growth factor receptor pathway substrate 15 (EPS15) -> clathrin mediated endocytosis of EGF
ENSDARG00000052496		150612	HMHA1 (1 of 2)	22:17754221-17769267	9.87589	0	2.81399	14.5278	0	3.27341	3.0437	wbc	Ensembl	histocompatibility (minor) HA-1 nb duplicate
ENSDARG00000034368	NM_001114845	5384	hexa	5:33041173-33079205	32.1292	10.7276	2.995	39.8465	12.8877	3.09182	3.04341	ec	ZFIN	hexosaminidase B (beta polypeptide). MO KD have ISV defect (Kalen Chem. Biol. 16(4):432-441)
ENSDARG00000013293	NM_200470	85429	crispld1b	2:28341483-28358293	2.57403	0.833309	3.08893	1.08992	0.364673	2.98876	3.03884	unknown	ZFIN	cysteine-rich secretory protein LCCL domain containing 1b
ENSDARG00000054076	NM_001020569	85629	tatdn3	20:37719328-37725371	2.33686	0.901364	2.59258	2.42495	0.696219	3.48303	3.0378	unknown	ZFIN	TatD DNase domain containing 3
ENSDARG00000070542	NM_131842	81287	mafbb	11:25148461-25150045	16.1603	6.58587	2.45378	37.8638	10.4555	3.62142	3.0376	ec wbc	ZFIN	v-maf musculoaponeurotic fibrosarcoma oncogene family, protein B, duplicate b
ENSDARG00000033971	NM_214734	32622	prrx1a	2:20973671-20980823	49.4092	12.9199	3.82427	32.9386	14.6504	2.24831	3.03629	pa	ZFIN	paired related homeobox 1a
ENSDARG00000041108	NM_212688	14176	ctsh	18:26083924-26090252	8.69899	3.3419	2.60301	10.1388	2.92226	3.46951	3.03626	unknown	ZFIN	cathepsin H-> lysosomal endopeptidase
ENSDARG00000074600			LOC557394	1:40832458-40834761	9.81304	0	2.80715	14.428	0	3.26436	3.03575	unknown	Ensembl Entrez gene	LOC557394 G protein-coupled receptor 26-like
ENSDARG00000036764	NM_001002337	78079	hax1	19:7484450-7490458	114.945	38.1629	3.01196	108.47	35.607	3.04631	3.02913	unknown	ZFIN	HCLS1 associated protein X-1
ENSDARG00000026967	NM_213155	76864	zgc:65827	15:12603143-12633724	170.86	68.1966	2.5054	205.647	57.937	3.54949	3.02745	unknown	ZFIN unigene	PREDICTED: hypothetical protein. Homologue to adaptor-related protein complex 2, sigma 1 subunit
ENSDARG00000041878	NM_214770	76644	rab11b	22:17627465-17634351	117.572	38.6699	3.0404	103.293	34.5344	2.99102	3.01571	unknown	ZFIN	RAB11B, member RAS oncogene family
ENSDARG00000067517			LOC100001111	22:37692362-37715754	6.16506	3.05039	2.02107	6.25133	1.55899	4.00986	3.01547	unknown	Ensembl Entrez gene	coiled-coil domain containing 15
ENSDARG00000077004		115503	LOC798292	6:23886382-23919065	21.5028	8.49623	2.53086	28.8592	8.26229	3.49288	3.01187	unknown	Ensembl Entrez gene	PREDICTED: 10-formyltetrahydrofolate dehydrogenase-like
ENSDARG00000041560	NM_001082813	134250	si:dkey-102f14.5	18:17831691-17844975	24.503	10.7474	2.2799	31.7482	8.48464	3.74184	3.01087	unknown	ZFIN Entrez gene	lin-10 -> neural adaptor prot
ENSDARG00000005368	NM_001012367	83306	mcam	15:23406816-23477704	28.2282	12.2509	2.30417	39.8112	10.7202	3.71366	3.00892	ec	ZFIN Pubmed	melanoma cell adhesion molecule b aka cd146. Imp for vasc dev (Dev. Dyn. 232(1):232-244)
ENSDARG00000059922		134224	sb:cb458	5:42879628-42940256	43.0198	12.7146	3.3835	50.7147	19.3594	2.61964	3.00157	rbc	ZFIN	PREDICTED: disabled homolog 2-like, part of the TGFb signalling pathway
ENSDARG00000068367	NM_001080089	121145	zgc:158276	Zv8_scaffold2963:144110-164736	20.7878	6.8571	3.03157	23.368	7.86449	2.97133	3.00145	unknown	ZFIN unigene	NF-kappa-B inhibitor epsilon
